# Supplementary material for: 2,2′-[1,3-Diazinane-1,3-diylbis(methyl­ene)]bis­(4-bromo­phenol)
Source: Acta Crystallogr Sect E Struct Rep Online. 2012 Jan 21;68(Pt 2):o498. doi: 10.1107/S1600536812001985 (PMC3275243; doi:10.1107/S1600536812001985)
Supplement: Supplementary file 1 [file e-68-0o498-sup1.cif]

##############################################################################
#                                                                            #
# This CIF contains the data in a paper accepted for publication in          #
# Acta Crystallographica Section E. It conforms to the requirements of       #
# Notes for Authors for Acta Crystallographica Section E, and has been       #
# peer reviewed under the auspices of the IUCr Commission on Journals.       #
#                                                                            #
# Full details of the Crystallographic Information File format               #
# are given in the paper "The Crystallographic Information File (CIF):       #
# a New Standard Archive File for Crystallography" by S. R. Hall, F. H.      #
# Allen and I. D. Brown [Acta Cryst. (1991), A47, 655-685].                  #
#                                                                            #
# The current version of the core CIF dictionary is obtainable from          #
# ftp://ftp.iucr.org/pub/cif_core.dic.                                       #
#                                                                            #
# Software is freely available for graphical display of the structure(s)     #
# in this CIF. For information consult the CIF software page                 #
# http://www.iucr.org/resources/cif/software.                                #
#                                                                            #
# This file may be used for bona fide research purposes within the           #
# scientific community so long as proper attribution is given to the journal # 
# article from which it was obtained.                                        #
#                                                                            #
##############################################################################
data_global
_audit_creation_method     'Jana2006 Version : 19/12/2011'
_journal_date_recd_electronic     2012-01-10
_journal_date_accepted     2012-01-16
_journal_name_full     'Acta Crystallographica, Section E'
_journal_year     2012
_journal_volume     68
_journal_issue      2
_journal_page_first     o498
_journal_page_last     o498
_journal_paper_category     QO
_journal_paper_doi     10.1107/S1600536812001985
_journal_coeditor_code     BX2397
_publ_contact_author_name     'Augusto Rivera'
_publ_contact_author_address
;
Departamento de Qu\'imica, Universidad Nacional de Colombia,
Ciudad Universitaria, Bogot\'a, Colombia
;
_publ_contact_author_email     'ariverau@unal.edu.co'
_publ_contact_author_fax     '57-1-3165220'
_publ_contact_author_phone     '57-1-3165000'
_publ_section_title
;
2,2'-[1,3-Diazinane-1,3-diylbis(methylene)]bis(4-bromophenol)
;
loop_
    _publ_author_name
    _publ_author_footnote
    _publ_author_address
    'Rivera, Augusto' .
;
Departamento de Qu\'imica, Universidad Nacional de Colombia,
Ciudad Universitaria,
Bogot\'a, Colombia
;
    'Trujillo, Ginna Paola' .
;
Departamento de Qu\'imica, Universidad Nacional de Colombia,
Ciudad Universitaria,
Bogot\'a, Colombia
;
    'R\'ios-Motta, Jaime' .
;
Departamento de Qu\'imica, Universidad Nacional de Colombia,
Ciudad Universitaria,
Bogot\'a, Colombia
;
    'Fejfarov\'a, Karla' .
;
Institute of Physics ASCR, v.v.i.,
Na Slovance 2
182 21 Praha 8
Czech Republic
;
    'Du\<sek, Michal' .
;
Institute of Physics ASCR, v.v.i.,
Na Slovance 2
182 21 Praha 8
Czech Republic
;
data_I
_chemical_name_systematic
;
2,2'-[1,3-Diazinane-1,3-diylbis(methylene)]bis(4-bromophenol)
;
_chemical_name_common     ?
_chemical_formula_moiety     'C18 H20 Br2 N2 O2'
_chemical_formula_sum     'C18 H20 Br2 N2 O2'
_chemical_formula_structural     ?
_chemical_formula_analytical     ?
_chemical_formula_iupac     'C18 H20 Br2 N2 O2'
_chemical_formula_weight     456.2
_chemical_melting_point     ?
_symmetry_cell_setting     orthorhombic
_symmetry_space_group_name_H-M     'P 21 21 21'
_symmetry_space_group_name_Hall     'P 2ac 2ab'
loop_
    _symmetry_equiv_pos_site_id
    _symmetry_equiv_pos_as_xyz
    1 x,y,z
    2 -x+1/2,-y,z+1/2
    3 -x,y+1/2,-z+1/2
    4 x+1/2,-y+1/2,-z
_cell_length_a     5.9602(3)
_cell_length_b     17.2164(8)
_cell_length_c     17.7222(8)
_cell_angle_alpha     90
_cell_angle_beta     90
_cell_angle_gamma     90
_cell_volume     1818.53(15)
_cell_formula_units_Z     4
_cell_measurement_reflns_used     8581
_cell_measurement_theta_min     3.57
_cell_measurement_theta_max     67.03
_cell_measurement_temperature     120.00
_cell_special_details     ?
_exptl_crystal_description     plate
_exptl_crystal_colour     colourless
_exptl_crystal_size_max     0.35
_exptl_crystal_size_mid     0.094
_exptl_crystal_size_min     0.034
_exptl_crystal_density_diffrn     1.6656
_exptl_crystal_density_meas     ?
_exptl_crystal_density_method     'not measured'
_exptl_crystal_F_000     912
_exptl_absorpt_coefficient_mu     5.76
_exptl_absorpt_correction_type     multi-scan
_exptl_absorpt_process_details
;
(CrysAlis PRO; Agilent, 2010)
;
_exptl_absorpt_correction_T_min     0.63
_exptl_absorpt_correction_T_max     1
_exptl_special_details
;
CrysAlisPro (Agilent, 2010)
Empirical absorption correction using spherical harmonics,
 implemented in SCALE3 ABSPACK scaling algorithm.
;
_diffrn_ambient_temperature     120
_diffrn_radiation_type     'Cu K\a'
_diffrn_radiation_wavelength     1.5418
_diffrn_radiation_source     'Enhance Ultra (Cu) X-ray Source'
_diffrn_radiation_monochromator     'mirror'
_diffrn_measurement_device_type
                     'Agilent Xcalibur with an Atlas (Gemini ultra Cu) detector'
_diffrn_measurement_device     'four-cycle diffractometer'
_diffrn_measurement_method     'Rotation method data acquisition using \w'
_diffrn_detector_area_resol_mean     10.3784
_diffrn_reflns_number     14453
_diffrn_reflns_av_R_equivalents     0.0343
_diffrn_reflns_av_sigmaI/netI     0.0227
_diffrn_reflns_theta_min     3.58
_diffrn_reflns_theta_max     67.16
_diffrn_reflns_theta_full     67.16
_diffrn_measured_fraction_theta_max     0.99
_diffrn_measured_fraction_theta_full     0.99
_diffrn_reflns_limit_h_min     -7
_diffrn_reflns_limit_h_max     6
_diffrn_reflns_limit_k_min     -20
_diffrn_reflns_limit_k_max     20
_diffrn_reflns_limit_l_min     -21
_diffrn_reflns_limit_l_max     20
_diffrn_reflns_reduction_process
;
Integration of the CCD images was done by program CrysAlisPro
(Agilent, 2010). The same program was used for indexing of the
crystal shape and absorption correction.
;
_diffrn_standards_number     0
_diffrn_standards_interval_count     ?
_diffrn_standards_interval_time     ?
_diffrn_standards_decay_%     .
loop_
    _diffrn_standard_refln_index_h
    _diffrn_standard_refln_index_k
    _diffrn_standard_refln_index_l
    ? ? ?
_refine_special_details
;
The refinement was carried out against all reflections. The conventional
<i>R</i>-factor is always based on <i>F</i>. The goodness of fit as well as
the weighted <i>R</i>-factor are based on <i>F</i> and <i>F</i>^2^ for
refinement carried out on <i>F</i> and <i>F</i>^2^, respectively. The
threshold expression is used only for calculating <i>R</i>-factors <i>etc</i>.
and it is not relevant to the choice of reflections for refinement.
The program used for refinement, Jana2006, uses the weighting scheme based on
the experimental expectations, see _refine_ls_weighting_details, that does not
force <i>S</i> to be one. Therefore the values of <i>S</i> are usually larger
than the ones from the <i>SHELX</i> program.
;
_reflns_number_total     3221
_reflns_number_gt     3014
_reflns_threshold_expression     I>3\s(I)
_refine_ls_structure_factor_coef     Fsqd
_refine_ls_R_factor_all     0.0255
_refine_ls_R_factor_gt     0.0228
_refine_ls_wR_factor_gt     0.0541
_refine_ls_wR_factor_ref     0.0555
_refine_ls_goodness_of_fit_ref     1.37
_refine_ls_restrained_S_all     ?
_refine_ls_number_reflns     3221
_refine_ls_number_parameters     225
_refine_ls_number_restraints     2
_refine_ls_number_constraints     74
_refine_ls_hydrogen_treatment     mixed
_refine_ls_weighting_scheme     sigma
_refine_ls_weighting_details     'w=1/(\s^2^(I)+0.0004I^2^)'
_refine_ls_shift/su_max     0.0091
_refine_ls_shift/su_mean     0.0003
_refine_diff_density_max     0.27
_refine_diff_density_min     -0.34
_refine_ls_extinction_method
                      'B-C type 1 Lorentzian isotropic (Becker & Coppens, 1974)'
_refine_ls_extinction_coef      36E1(7)
_refine_ls_abs_structure_details     'Flack (1983), 1894 Friedel pairs'
_refine_ls_abs_structure_Flack     0.148(19)
_refine_ls_abs_structure_Rogers     ?
loop_
    _atom_type_symbol
    _atom_type_scat_dispersion_real
    _atom_type_scat_dispersion_imag
    _atom_type_scat_source
    C 0.0181 0.0091 'International Tables Vol C tables 4.2.6.8 and 6.1.1.1'
    H 0.0000 0.0000 'International Tables Vol C tables 4.2.6.8 and 6.1.1.1'
    Br -0.6763 1.2805 'International Tables Vol C tables 4.2.6.8 and 6.1.1.1'
    N 0.0311 0.0180 'International Tables Vol C tables 4.2.6.8 and 6.1.1.1'
    O 0.0492 0.0322 'International Tables Vol C tables 4.2.6.8 and 6.1.1.1'
_computing_data_collection
;
CrysAlisPro (Agilent, 2010)
;
_computing_cell_refinement     'CrysAlis PRO (Agilent, 2010)'
_computing_data_reduction     'CrysAlis PRO (Agilent, 2010)'
_computing_structure_solution     'SIR2002 (Burla <i>et al.</i>, 2003)'
_computing_structure_refinement
                                 'JANA2006 (Pet\<r\'i\<cek <i>et al.</i>, 2006)'
_computing_molecular_graphics     'DIAMOND (Brandenburg & Putz, 2005)'
_computing_publication_material
                                 'JANA2006 (Pet\<r\'i\<cek <i>et al.</i>, 2006)'
loop_
    _atom_site_type_symbol
    _atom_site_label
    _atom_site_fract_x
    _atom_site_fract_y
    _atom_site_fract_z
    _atom_site_U_iso_or_equiv
    _atom_site_adp_type
    _atom_site_calc_flag
    _atom_site_refinement_flags
    _atom_site_occupancy
    _atom_site_symmetry_multiplicity
    _atom_site_disorder_assembly
    _atom_site_disorder_group
    Br Br1 0.51306(8) 0.332316(17) 1.176266(16) 0.04042(10) Uani d . 1 4 . .
    Br Br2 0.49477(6) 0.037552(13) 0.485209(15) 0.03305(8) Uani d . 1 4 . .
    O O1 0.9595(3) 0.38094(11) 0.87498(12) 0.0318(6) Uani d . 1 4 . .
    O O2 0.9653(3) 0.28722(12) 0.66366(12) 0.0326(6) Uani d . 1 4 . .
    N N1 0.5696(3) 0.35867(12) 0.80850(13) 0.0223(6) Uani d . 1 4 . .
    N N2 0.5782(4) 0.36259(13) 0.67419(14) 0.0260(7) Uani d . 1 4 . .
    C C1 0.4884(6) 0.32162(12) 0.74006(13) 0.0251(7) Uani d . 1 4 . .
    C C2 0.4815(6) 0.43895(13) 0.81379(15) 0.0275(7) Uani d . 1 4 . .
    C C3 0.5591(5) 0.48430(15) 0.74549(19) 0.0342(10) Uani d . 1 4 . .
    C C4 0.4950(7) 0.44293(13) 0.67271(15) 0.0339(8) Uani d . 1 4 . .
    C C5 0.5110(6) 0.31139(12) 0.87501(13) 0.0224(6) Uani d . 1 4 . .
    C C6 0.6347(4) 0.33698(14) 0.94497(16) 0.0214(7) Uani d . 1 4 . .
    C C7 0.8526(4) 0.36921(14) 0.94151(17) 0.0251(8) Uani d . 1 4 . .
    C C8 0.9639(4) 0.38989(13) 1.00746(17) 0.0275(8) Uani d . 1 4 . .
    C C9 0.8650(5) 0.37837(14) 1.07713(18) 0.0294(9) Uani d . 1 4 . .
    C C10 0.6495(5) 0.34704(14) 1.08040(17) 0.0264(8) Uani d . 1 4 . .
    C C11 0.5363(4) 0.32626(13) 1.01568(15) 0.0235(7) Uani d . 1 4 . .
    C C12 0.5203(6) 0.32261(13) 0.60354(14) 0.0269(7) Uani d . 1 4 . .
    C C13 0.6347(4) 0.24464(16) 0.59565(16) 0.0246(8) Uani d . 1 4 . .
    C C14 0.8500(4) 0.23092(16) 0.62571(16) 0.0260(8) Uani d . 1 4 . .
    C C15 0.9503(4) 0.15865(16) 0.61723(16) 0.0284(8) Uani d . 1 4 . .
    C C16 0.8460(5) 0.10008(17) 0.57645(17) 0.0286(8) Uani d . 1 4 . .
    C C17 0.6373(5) 0.11513(16) 0.54497(16) 0.0276(8) Uani d . 1 4 . .
    C C18 0.5310(5) 0.18583(14) 0.55486(14) 0.0243(7) Uani d . 1 4 . .
    H H1a 0.327469 0.323535 0.73903 0.0301 Uiso calc R 1 4 . .
    H H1b 0.537131 0.268477 0.73904 0.0301 Uiso calc R 1 4 . .
    H H2a 0.537922 0.463141 0.858761 0.0329 Uiso calc R 1 4 . .
    H H2b 0.320544 0.437631 0.814856 0.0329 Uiso calc R 1 4 . .
    H H3a 0.492548 0.53507 0.746197 0.041 Uiso calc R 1 4 . .
    H H3b 0.719001 0.490658 0.747452 0.041 Uiso calc R 1 4 . .
    H H4a 0.334638 0.442663 0.667524 0.0406 Uiso calc R 1 4 . .
    H H4b 0.559441 0.469861 0.63053 0.0406 Uiso calc R 1 4 . .
    H H5a 0.544072 0.257805 0.864932 0.0269 Uiso calc R 1 4 . .
    H H5b 0.352306 0.314336 0.883768 0.0269 Uiso calc R 1 4 . .
    H H8 1.111007 0.412416 1.004589 0.033 Uiso calc R 1 4 . .
    H H9 0.943604 0.39175 1.122599 0.0352 Uiso calc R 1 4 . .
    H H11 0.388666 0.304252 1.01925 0.0282 Uiso calc R 1 4 . .
    H H12a 0.559537 0.354959 0.561435 0.0322 Uiso calc R 1 4 . .
    H H12b 0.360679 0.315774 0.60079 0.0322 Uiso calc R 1 4 . .
    H H15 1.093883 0.149064 0.639922 0.0341 Uiso calc R 1 4 . .
    H H16 0.916522 0.050365 0.570166 0.0343 Uiso calc R 1 4 . .
    H H18 0.385015 0.194273 0.533472 0.0292 Uiso calc R 1 4 . .
    H H1o 0.868(5) 0.370(2) 0.8398(15) 0.0382 Uiso d TD 1 4 . .
    H H2o 0.884(5) 0.3266(14) 0.672(2) 0.0391 Uiso d TD 1 4 . .
loop_
    _atom_site_aniso_label
    _atom_site_aniso_U_11
    _atom_site_aniso_U_22
    _atom_site_aniso_U_33
    _atom_site_aniso_U_12
    _atom_site_aniso_U_13
    _atom_site_aniso_U_23
    _atom_site_aniso_type_symbol
    Br1 0.0547(2) 0.04237(16) 0.02419(15) -0.0043(2) 0.00098(18) 0.00131(11) Br
    Br2 0.04040(16) 0.02472(13) 0.03402(15) -0.00507(16) -0.00497(17)
                                                                    -0.00090(10)
                                                                              Br
    O1 0.0236(11) 0.0369(9) 0.0350(11) -0.0063(8) 0.0030(8) 0.0000(8) O
    O2 0.0303(11) 0.0359(9) 0.0316(10) -0.0076(9) -0.0048(9) -0.0044(8) O
    N1 0.0264(12) 0.0177(9) 0.0227(11) -0.0022(7) 0.0022(8) 0.0027(9) N
    N2 0.0349(12) 0.0187(10) 0.0243(12) -0.0034(8) 0.0010(9) 0.0019(9) N
    C1 0.0291(13) 0.0211(10) 0.0250(12) -0.0045(14) 0.0021(14) 0.0024(9) C
    C2 0.0328(13) 0.0193(10) 0.0303(13) 0.0024(12) 0.0017(15) 0.0003(9) C
    C3 0.049(2) 0.0172(11) 0.0367(17) -0.0016(11) 0.0032(13) 0.0024(11) C
    C4 0.0483(15) 0.0235(11) 0.0298(13) 0.0023(16) 0.0057(19) 0.0069(9) C
    C5 0.0221(12) 0.0196(9) 0.0256(11) -0.0050(13) 0.0029(14) 0.0017(8) C
    C6 0.0202(12) 0.0159(11) 0.0281(14) -0.0005(10) -0.0020(10) 0.0021(10) C
    C7 0.0229(13) 0.0173(11) 0.0351(16) 0.0026(10) 0.0018(11) 0.0034(11) C
    C8 0.0233(14) 0.0170(10) 0.0421(15) -0.0023(10) -0.0081(12) 0.0035(10) C
    C9 0.0354(15) 0.0160(12) 0.0366(17) 0.0013(11) -0.0112(12) -0.0026(11) C
    C10 0.0363(15) 0.0165(12) 0.0265(15) 0.0026(11) 0.0004(11) 0.0027(10) C
    C11 0.0248(14) 0.0174(10) 0.0281(13) 0.0036(10) -0.0006(11) 0.0024(9) C
    C12 0.0306(14) 0.0264(11) 0.0236(12) 0.0002(13) -0.0007(14) 0.0033(9) C
    C13 0.0252(13) 0.0278(13) 0.0208(13) -0.0026(10) 0.0011(11) 0.0017(11) C
    C14 0.0221(13) 0.0337(14) 0.0222(14) -0.0064(11) -0.0005(10) 0.0021(12) C
    C15 0.0244(15) 0.0355(13) 0.0254(13) 0.0016(11) -0.0006(10) 0.0023(11) C
    C16 0.0305(15) 0.0295(14) 0.0259(15) 0.0045(11) 0.0012(11) 0.0030(12) C
    C17 0.0284(14) 0.0296(14) 0.0248(14) -0.0042(11) 0.0028(11) 0.0041(12) C
    C18 0.0221(14) 0.0291(11) 0.0217(11) -0.0043(11) -0.0009(11) 0.0052(9) C
loop_
    _geom_bond_atom_site_label_1
    _geom_bond_atom_site_label_2
    _geom_bond_site_symmetry_1
    _geom_bond_site_symmetry_2
    _geom_bond_distance
    _geom_bond_publ_flag
    Br1 C10 . . 1.901(3) ?
    Br2 C17 . . 1.905(3) ?
    O1 C7 . . 1.355(4) ?
    O1 H1o . . 0.85(3) ?
    O2 C14 . . 1.365(3) ?
    O2 H2o . . 0.85(3) ?
    N1 C1 . . 1.453(3) ?
    N1 C2 . . 1.481(3) ?
    N1 C5 . . 1.474(3) ?
    N2 C1 . . 1.465(3) ?
    N2 C4 . . 1.470(3) ?
    N2 C12 . . 1.470(3) ?
    C1 H1a . . 0.96 ?
    C1 H1b . . 0.96 ?
    C2 C3 . . 1.513(4) ?
    C2 H2a . . 0.96 ?
    C2 H2b . . 0.96 ?
    C3 C4 . . 1.522(4) ?
    C3 H3a . . 0.96 ?
    C3 H3b . . 0.96 ?
    C4 H4a . . 0.96 ?
    C4 H4b . . 0.96 ?
    C5 C6 . . 1.508(4) ?
    C5 H5a . . 0.96 ?
    C5 H5b . . 0.96 ?
    C6 C7 . . 1.413(4) ?
    C6 C11 . . 1.396(4) ?
    C7 C8 . . 1.390(4) ?
    C8 C9 . . 1.382(4) ?
    C8 H8 . . 0.96 ?
    C9 C10 . . 1.394(4) ?
    C9 H9 . . 0.96 ?
    C10 C11 . . 1.378(4) ?
    C11 H11 . . 0.96 ?
    C12 C13 . . 1.512(4) ?
    C12 H12a . . 0.96 ?
    C12 H12b . . 0.96 ?
    C13 C14 . . 1.410(4) ?
    C13 C18 . . 1.389(4) ?
    C14 C15 . . 1.388(4) ?
    C15 C16 . . 1.388(4) ?
    C15 H15 . . 0.96 ?
    C16 C17 . . 1.388(4) ?
    C16 H16 . . 0.96 ?
    C17 C18 . . 1.383(4) ?
    C18 H18 . . 0.96 ?
loop_
    _geom_angle_atom_site_label_1
    _geom_angle_atom_site_label_2
    _geom_angle_atom_site_label_3
    _geom_angle_site_symmetry_1
    _geom_angle_site_symmetry_2
    _geom_angle_site_symmetry_3
    _geom_angle
    _geom_angle_publ_flag
    C7 O1 H1o . . . 108(2) ?
    C14 O2 H2o . . . 111(2) ?
    C1 N1 C2 . . . 110.1(2) ?
    C1 N1 C5 . . . 110.24(19) ?
    C2 N1 C5 . . . 112.4(2) ?
    C1 N2 C4 . . . 110.1(2) ?
    C1 N2 C12 . . . 111.6(2) ?
    C4 N2 C12 . . . 110.3(2) ?
    N1 C1 N2 . . . 109.4(2) ?
    N1 C1 H1a . . . 109.4712 ?
    N1 C1 H1b . . . 109.4714 ?
    N2 C1 H1a . . . 109.4709 ?
    N2 C1 H1b . . . 109.4715 ?
    H1a C1 H1b . . . 109.5538 ?
    N1 C2 C3 . . . 108.8(2) ?
    N1 C2 H2a . . . 109.4711 ?
    N1 C2 H2b . . . 109.4713 ?
    C3 C2 H2a . . . 109.4717 ?
    C3 C2 H2b . . . 109.471 ?
    H2a C2 H2b . . . 110.1093 ?
    C2 C3 C4 . . . 111.1(2) ?
    C2 C3 H3a . . . 109.4713 ?
    C2 C3 H3b . . . 109.4711 ?
    C4 C3 H3a . . . 109.4717 ?
    C4 C3 H3b . . . 109.4711 ?
    H3a C3 H3b . . . 107.8053 ?
    N2 C4 C3 . . . 109.9(2) ?
    N2 C4 H4a . . . 109.4721 ?
    N2 C4 H4b . . . 109.4708 ?
    C3 C4 H4a . . . 109.4712 ?
    C3 C4 H4b . . . 109.4711 ?
    H4a C4 H4b . . . 109.0337 ?
    N1 C5 C6 . . . 112.3(2) ?
    N1 C5 H5a . . . 109.4708 ?
    N1 C5 H5b . . . 109.4703 ?
    C6 C5 H5a . . . 109.4717 ?
    C6 C5 H5b . . . 109.4716 ?
    H5a C5 H5b . . . 106.4462 ?
    C5 C6 C7 . . . 121.9(3) ?
    C5 C6 C11 . . . 119.6(2) ?
    C7 C6 C11 . . . 118.5(2) ?
    O1 C7 C6 . . . 121.9(3) ?
    O1 C7 C8 . . . 118.0(2) ?
    C6 C7 C8 . . . 120.2(3) ?
    C7 C8 C9 . . . 120.7(3) ?
    C7 C8 H8 . . . 119.6439 ?
    C9 C8 H8 . . . 119.6447 ?
    C8 C9 C10 . . . 119.0(3) ?
    C8 C9 H9 . . . 120.4851 ?
    C10 C9 H9 . . . 120.4852 ?
    Br1 C10 C9 . . . 118.9(2) ?
    Br1 C10 C11 . . . 120.0(2) ?
    C9 C10 C11 . . . 121.1(3) ?
    C6 C11 C10 . . . 120.5(2) ?
    C6 C11 H11 . . . 119.773 ?
    C10 C11 H11 . . . 119.7736 ?
    N2 C12 C13 . . . 112.9(2) ?
    N2 C12 H12a . . . 109.4712 ?
    N2 C12 H12b . . . 109.4714 ?
    C13 C12 H12a . . . 109.471 ?
    C13 C12 H12b . . . 109.471 ?
    H12a C12 H12b . . . 105.8417 ?
    C12 C13 C14 . . . 121.6(2) ?
    C12 C13 C18 . . . 119.6(2) ?
    C14 C13 C18 . . . 118.7(2) ?
    O2 C14 C13 . . . 121.7(2) ?
    O2 C14 C15 . . . 118.2(2) ?
    C13 C14 C15 . . . 120.1(2) ?
    C14 C15 C16 . . . 121.0(2) ?
    C14 C15 H15 . . . 119.5034 ?
    C16 C15 H15 . . . 119.5043 ?
    C15 C16 C17 . . . 118.4(3) ?
    C15 C16 H16 . . . 120.817 ?
    C17 C16 H16 . . . 120.8173 ?
    Br2 C17 C16 . . . 119.5(2) ?
    Br2 C17 C18 . . . 118.9(2) ?
    C16 C17 C18 . . . 121.6(3) ?
    C13 C18 C17 . . . 120.2(3) ?
    C13 C18 H18 . . . 119.8928 ?
    C17 C18 H18 . . . 119.8919 ?
loop_
    _geom_torsion_atom_site_label_1
    _geom_torsion_atom_site_label_2
    _geom_torsion_atom_site_label_3
    _geom_torsion_atom_site_label_4
    _geom_torsion_site_symmetry_1
    _geom_torsion_site_symmetry_2
    _geom_torsion_site_symmetry_3
    _geom_torsion_site_symmetry_4
    _geom_torsion
    _geom_torsion_publ_flag
    ? ? ? ? ? ? ? ? ? ?
loop_
    _geom_hbond_atom_site_label_D
    _geom_hbond_atom_site_label_H
    _geom_hbond_atom_site_label_A
    _geom_hbond_site_symmetry_D
    _geom_hbond_site_symmetry_H
    _geom_hbond_site_symmetry_A
    _geom_hbond_distance_DH
    _geom_hbond_distance_HA
    _geom_hbond_distance_DA
    _geom_hbond_angle_DHA
    _geom_hbond_publ_flag
    O1 H1o N1 . . . 0.85(3) 1.87(3) 2.634(3) 148(3) yes
    O2 H2o N2 . . . 0.85(3) 1.92(3) 2.654(3) 144(3) yes
    . . . . . . . . . . .
    C11 H11 Cg2 . . 3_457 0.96 2.96 3.632(2) 128 y
