# Supplementary material for: 2,2′-[1,3-Diazinane-1,3-diylbis(methyl­ene)]bis­(4-bromo­phenol)
Source: Acta Crystallogr Sect E Struct Rep Online. 2012 Jan 21;68(Pt 2):o498. doi: 10.1107/S1600536812001985 (PMC3275243; doi:10.1107/S1600536812001985)
Supplement: Supplementary file 2 [file e-68-0o498-Isup2.hkl]

#
# h,k,l, Fc-squared, Fo-squared, sigma(Fo-squared) and status flag
#
data_I
_shelx_title                             '   '
_shelx_refln_list_code                   4
_shelx_F_calc_maximum                    397.74
_exptl_crystal_F_000                     912
_reflns_d_resolution_high                0.8365

loop_
 _symmetry_equiv_pos_as_xyz
 'x, y, z'
 '-x+1/2, -y, z+1/2'
 '-x, y+1/2, -z+1/2'
 'x+1/2, -y+1/2, -z'

_cell_length_a                           5.9602(3)
_cell_length_b                           17.2164(8)
_cell_length_c                           17.7222(8)
_cell_angle_alpha                        90
_cell_angle_beta                         90
_cell_angle_gamma                        90

_shelx_F_squared_multiplier              1.000

loop_
 _refln_index_h
 _refln_index_k
 _refln_index_l
 _refln_F_squared_calc
 _refln_F_squared_meas
 _refln_F_squared_sigma
 _refln_observed_status
   0   0   2   7895.26   7687.48     93.06 o
   0   0   4     13.50     17.39     14.65 <
   0   0   6  29256.60  27028.10    278.94 o
   0   0   8    464.26    516.40     51.10 o
   0   0  10   1679.04   1558.36     95.81 o
   0   0  12  10239.80   9595.44    117.08 o
   0   0  14   4856.20   4579.02    106.70 o
   0   0  16   4184.26   4241.74    172.75 o
   0   0  18    612.68    628.99     65.28 o
   0   0  20   2485.92   2492.55     65.13 o
   0   1   1    355.24    386.57     15.44 o
   0   1   2   1119.19   1137.33     32.03 o
   0   1   3   4324.00   4196.25     71.45 o
   0   1   4   2389.96   2347.90     61.91 o
   0   1   5   6357.01   6139.95     92.48 o
   0   1   6   4621.46   4315.38     86.19 o
   0   1   7     32.42     26.65     16.52 <
   0   1   8   7118.56   6639.45    118.85 o
   0   1   9   3831.27   3768.30     96.88 o
   0   1  10     36.53      2.96     12.56 <
   0   1  11   2905.47   2785.26     42.58 o
   0   1  12   7475.48   7007.69     77.20 o
   0   1  13    460.03    459.46     25.35 o
   0   1  14  10856.10  10413.80    101.23 o
   0   1  15     92.87     66.39     14.91 o
   0   1  16    355.48    303.14     27.40 o
   0   1  17   1113.91   1090.94     63.42 o
   0   1  18   2935.64   3108.72     70.57 o
   0   1  19    900.57    848.00     37.64 o
   0   1  20    677.77    692.00     25.08 o
   0   1  21     54.91     67.29     17.05 o
   0   2   0   3606.37   3636.64     45.74 o
   0   2   1    462.42    457.80     20.10 o
   0   2   2   9788.74  10184.40    109.77 o
   0   2   3   1614.87   1655.04     51.42 o
   0   2   4  32208.70  32360.90    284.77 o
   0   2   5     12.65     21.13     18.79 <
   0   2   6   1753.31   1706.65     58.20 o
   0   2   7   1302.55   1218.74     54.62 o
   0   2   8   6293.09   5942.51    138.77 o
   0   2   9   4211.89   3892.77    100.35 o
   0   2  10   1149.82   1101.56     37.17 o
   0   2  11   2146.53   2153.37     44.76 o
   0   2  12     90.78     84.59     13.03 o
   0   2  13    484.56    466.29     26.19 o
   0   2  14   1960.47   1801.19     43.00 o
   0   2  15    420.53    390.47     26.30 o
   0   2  16     17.24    -25.56     18.65 <
   0   2  17    166.76    184.90     21.03 o
   0   2  18    560.71    566.82     31.63 o
   0   2  19    126.27     95.59     15.75 o
   0   2  20     89.40    110.49     16.74 o
   0   2  21   1384.04   1468.47     65.86 o
   0   3   1    156.13    148.03     12.72 o
   0   3   2   1640.76   1688.08     65.20 o
   0   3   3  10762.30  11261.00    159.93 o
   0   3   4  29467.10  30106.20    292.36 o
   0   3   5   5521.84   5636.36    123.72 o
   0   3   6      8.80     23.56     24.71 <
   0   3   7   1744.79   1764.13     68.15 o
   0   3   8     24.95     21.88     21.81 <
   0   3   9    119.54     95.78     28.23 o
   0   3  10  23047.70  22697.30    192.14 o
   0   3  11    221.58    237.02     18.35 o
   0   3  12    426.01    398.24     23.98 o
   0   3  13    237.31    221.53     18.38 o
   0   3  14   1088.60   1214.30     44.26 o
   0   3  15     28.31     13.98     10.89 <
   0   3  16   4382.45   4449.86     75.47 o
   0   3  17      7.87      5.95     11.95 <
   0   3  18     79.42     74.08     12.98 o
   0   3  19     21.10     27.38     15.05 <
   0   3  20    687.80    745.88     36.37 o
   0   4   0  15656.50  16676.90    145.13 o
   0   4   1   6733.02   6580.03     77.65 o
   0   4   2    328.02    254.52     20.23 o
   0   4   3     48.55     67.22     29.71 <
   0   4   4   6846.48   6785.40    134.95 o
   0   4   5   1076.03   1083.52     61.47 o
   0   4   6     15.45     -3.14     25.80 <
   0   4   7  21966.70  22014.10    334.74 o
   0   4   8  13540.40  14750.60    211.60 o
   0   4   9     81.42     99.47     29.64 o
   0   4  10    168.77    162.53     23.52 o
   0   4  11   1396.97   1434.08     42.36 o
   0   4  12      0.19     18.27     15.26 <
   0   4  13   8991.22   8848.91     96.88 o
   0   4  14    644.05    621.41     27.21 o
   0   4  15      2.49     -7.67     10.41 <
   0   4  16    766.97    779.19     33.02 o
   0   4  17   1475.86   1584.62     39.39 o
   0   4  18    192.66    197.45     27.66 o
   0   4  19   2917.05   3082.27     82.32 o
   0   4  20    325.85    341.89     25.38 o
   0   5   1  47691.80  48718.30    210.31 o
   0   5   2   6264.78   6050.92     90.77 o
   0   5   3    132.10    141.31     24.13 o
   0   5   4   2741.81   2777.68    119.23 o
   0   5   5  15106.40  16051.90    304.77 o
   0   5   6   2536.92   2594.73    133.94 o
   0   5   7   3817.21   3278.19    135.52 o
   0   5   8   1971.17   1828.35     97.95 o
   0   5   9    149.17    129.86     20.50 o
   0   5  10    384.55    363.13     23.76 o
   0   5  11   8500.39   8575.80     87.95 o
   0   5  12   1812.49   1700.26     46.01 o
   0   5  13    282.91    290.31     18.90 o
   0   5  14   1606.56   1603.19     44.45 o
   0   5  15     13.90     19.85     10.11 <
   0   5  16    154.12    126.55     12.05 o
   0   5  17    971.38   1024.18     34.80 o
   0   5  18    745.31    782.03     47.36 o
   0   5  19    821.25    852.35     43.67 o
   0   5  20      4.43      3.17      6.90 <
   0   6   0  34859.80  34796.30    272.94 o
   0   6   1   1579.12   1696.47     43.49 o
   0   6   2   2344.65   2289.06     61.39 o
   0   6   3    821.62    913.51     52.67 o
   0   6   4    131.69    147.82     32.21 o
   0   6   5   2186.03   2158.75     90.19 o
   0   6   6   3614.43   3483.16    162.04 o
   0   6   7   1377.68   1341.89    109.98 o
   0   6   8   2055.65   2125.81     75.90 o
   0   6   9   2793.43   2875.13     67.04 o
   0   6  10     11.33     30.71     13.44 <
   0   6  11   1202.53   1184.41     37.17 o
   0   6  12   2037.59   1924.58     52.01 o
   0   6  13   4823.85   4880.06     76.29 o
   0   6  14   3493.72   3437.75     54.94 o
   0   6  15   3062.90   3075.21     50.30 o
   0   6  16   1091.20   1086.08     32.71 o
   0   6  17   1067.21   1095.22     35.10 o
   0   6  18    466.98    466.58     35.93 o
   0   6  19    520.13    531.59     24.39 o
   0   6  20    611.64    632.33     30.14 o
   0   7   1   4189.08   3999.26     73.24 o
   0   7   2    608.70    613.64     30.89 o
   0   7   3  23847.30  23555.30    289.43 o
   0   7   4    480.41    544.38     51.54 o
   0   7   5    544.01    616.78     54.59 o
   0   7   6     28.41     11.17     31.24 <
   0   7   7   3961.39   3983.73    108.17 o
   0   7   8    111.36    103.21     15.52 o
   0   7   9  12321.50  12311.50    117.49 o
   0   7  10   1515.25   1548.72     49.56 o
   0   7  11    581.50    514.90     30.45 o
   0   7  12    303.41    274.61     18.04 o
   0   7  13   1237.36   1266.30     44.12 o
   0   7  14    107.94     96.51     15.83 o
   0   7  15    838.11    862.90     30.30 o
   0   7  16     67.50     65.61     11.70 o
   0   7  17    398.14    404.13     22.45 o
   0   7  18    463.79    488.20     26.61 o
   0   7  19    288.52    236.60     22.43 o
   0   8   0   3120.68   2900.59     96.81 o
   0   8   1    732.37    620.23     33.71 o
   0   8   2    220.71    163.63     20.25 o
   0   8   3   1279.06   1292.62     58.67 o
   0   8   4    543.68    571.82     42.23 o
   0   8   5  11839.20  12880.30    239.12 o
   0   8   6   6116.04   6369.33    137.66 o
   0   8   7     87.84     81.73     11.12 o
   0   8   8    136.63     64.39     10.78 o
   0   8   9   4553.69   4449.87     65.96 o
   0   8  10    111.64     99.77     14.27 o
   0   8  11   3412.07   3321.18     76.17 o
   0   8  12    813.47    789.64     41.91 o
   0   8  13      0.70    -15.91     12.43 <
   0   8  14    935.20    910.44     36.08 o
   0   8  15   2557.67   2648.07     51.05 o
   0   8  16     41.94     47.14     11.74 o
   0   8  17   1412.32   1425.51     39.00 o
   0   8  18    263.16    282.53     19.95 o
   0   8  19      1.36     -5.65     10.35 <
   0   9   1   3349.91   3209.32     78.48 o
   0   9   2   6904.47   6904.55    118.30 o
   0   9   3   3378.01   3469.56    100.81 o
   0   9   4   1233.55   1135.12     40.16 o
   0   9   5   4445.21   4323.37     61.76 o
   0   9   6   1024.21   1021.15     29.15 o
   0   9   7   6731.31   6854.74     70.50 o
   0   9   8   2369.03   2338.57     52.94 o
   0   9   9   2999.18   3144.20     63.15 o
   0   9  10    301.12    268.38     23.05 o
   0   9  11    878.29    896.82     41.12 o
   0   9  12   3531.32   3573.86     83.44 o
   0   9  13     14.39      0.28     15.57 <
   0   9  14   1406.05   1326.88     52.06 o
   0   9  15     21.07     23.24     12.23 <
   0   9  16    196.53    170.97     16.26 o
   0   9  17     19.28     27.94      9.56 <
   0   9  18   1900.88   1907.76     59.97 o
   0   9  19     48.62     26.87      9.77 <
   0  10   0  10841.60  11970.90    132.02 o
   0  10   1   4342.20   4336.71     56.47 o
   0  10   2    278.15    243.27     14.40 o
   0  10   3     42.35     61.51      7.69 o
   0  10   4    459.18    430.77     18.68 o
   0  10   5    792.66    834.66     26.18 o
   0  10   6   5654.85   5708.07     69.91 o
   0  10   7  10624.10  10585.90     98.33 o
   0  10   8    400.51    438.41     22.16 o
   0  10   9    199.10    207.69     17.16 o
   0  10  10   1881.12   1803.64     47.06 o
   0  10  11     79.58     60.28     13.10 o
   0  10  12    962.51    955.42     44.93 o
   0  10  13   4381.16   4270.90     91.15 o
   0  10  14    513.68    478.39     32.79 o
   0  10  15      0.09      6.19     13.15 <
   0  10  16    119.91    118.83     13.48 o
   0  10  17    568.25    583.61     23.06 o
   0  10  18      1.09     23.38     11.09 <
   0  11   1   3194.82   3226.13     37.92 o
   0  11   2    235.05    215.54     11.74 o
   0  11   3     23.45     21.49      6.03 o
   0  11   4   3158.69   3106.89     47.23 o
   0  11   5   8768.50   8847.76     89.03 o
   0  11   6    390.15    392.19     19.94 o
   0  11   7     40.48     20.96      7.45 <
   0  11   8    881.91    865.92     31.08 o
   0  11   9   2409.43   2506.07     54.13 o
   0  11  10   1244.02   1200.81     38.86 o
   0  11  11   2172.05   2183.88     53.49 o
   0  11  12     43.13     44.21     14.40 o
   0  11  13      7.31      5.92     15.86 <
   0  11  14    897.88    876.61     40.67 o
   0  11  15    221.32    203.29     20.72 o
   0  11  16   1592.93   1609.41     38.97 o
   0  11  17    350.12    379.26     17.14 o
   0  12   0    294.54    290.96     21.92 o
   0  12   1     51.93     51.89      7.70 o
   0  12   2   8134.99   8166.31     65.51 o
   0  12   3     61.17     49.83      6.57 o
   0  12   4   3640.79   3679.64     49.28 o
   0  12   5     31.06     26.53      8.06 o
   0  12   6    806.08    781.95     29.60 o
   0  12   7   3971.02   4133.27     61.55 o
   0  12   8   3401.07   3381.27     63.39 o
   0  12   9   1333.50   1324.57     36.50 o
   0  12  10    215.32    211.08     16.65 o
   0  12  11    585.36    547.77     28.31 o
   0  12  12    133.47    148.21     17.23 o
   0  12  13     14.30     11.10     13.24 <
   0  12  14   2048.10   2162.83     59.41 o
   0  12  15    145.32    126.45     13.27 o
   0  12  16     37.40     45.59      8.88 o
   0  12  17    103.36    113.49     15.45 o
   0  13   1     72.15    107.58     11.33 o
   0  13   2     78.24     94.05      8.71 o
   0  13   3   2124.66   2037.25     30.37 o
   0  13   4   1050.91   1073.36     24.55 o
   0  13   5   2707.00   2826.50     44.02 o
   0  13   6    466.64    466.92     19.15 o
   0  13   7   1211.36   1256.31     31.56 o
   0  13   8    261.60    249.26     17.94 o
   0  13   9   2398.85   2377.23     47.97 o
   0  13  10   2911.49   3000.15     53.28 o
   0  13  11    915.39    921.06     34.69 o
   0  13  12   1272.24   1331.92     39.74 o
   0  13  13      6.30     10.63     12.88 <
   0  13  14   1165.63   1238.57     42.51 o
   0  13  15    494.91    501.83     18.35 o
   0  13  16   1541.34   1540.83     48.77 o
   0  14   0  10106.00  10461.40    144.57 o
   0  14   1   3212.79   3195.44     50.03 o
   0  14   2   5199.10   5251.91     57.61 o
   0  14   3    152.16    151.20     10.48 o
   0  14   4   2663.71   2816.18     42.13 o
   0  14   5   2820.09   3002.77     46.29 o
   0  14   6   1676.66   1768.94     35.68 o
   0  14   7   1363.72   1412.69     33.65 o
   0  14   8   2080.39   2214.74     41.48 o
   0  14   9    246.46    267.71     16.07 o
   0  14  10    772.78    847.30     25.23 o
   0  14  11    101.89    120.46     12.29 o
   0  14  12    535.02    573.71     21.80 o
   0  14  13   1026.29   1066.11     31.96 o
   0  14  14      8.01     -3.00      6.61 <
   0  14  15    230.16    205.40     14.90 o
   0  15   1    207.56    213.07     15.34 o
   0  15   2   1101.05   1138.46     30.67 o
   0  15   3    985.37    976.23     25.64 o
   0  15   4    575.05    581.95     22.38 o
   0  15   5    120.52    141.00     12.76 o
   0  15   6   2118.07   2165.16     41.22 o
   0  15   7    233.57    226.91     15.00 o
   0  15   8   1874.90   1922.84     37.64 o
   0  15   9      8.61      7.21      8.03 <
   0  15  10     43.56     41.83      8.08 o
   0  15  11     37.45     33.35      8.04 o
   0  15  12   2845.43   2844.15     47.35 o
   0  15  13      0.17      5.35      7.70 <
   0  15  14    683.26    647.17     32.35 o
   0  16   0    819.79    854.85     34.82 o
   0  16   1   1713.96   1728.69     34.22 o
   0  16   2    903.39    894.91     27.03 o
   0  16   3     87.44     62.51     10.87 o
   0  16   4   1128.32   1175.83     35.30 o
   0  16   5    885.74    884.66     30.14 o
   0  16   6   1771.16   1848.76     45.39 o
   0  16   7    785.02    774.33     25.59 o
   0  16   8    205.57    195.47     13.82 o
   0  16   9    801.03    795.73     24.15 o
   0  16  10    339.49    327.93     15.19 o
   0  16  11    657.00    646.82     22.62 o
   0  16  12    426.45    366.57     26.26 o
   0  16  13    100.68    143.69     27.20 o
   0  17   1    538.26    565.91     19.47 o
   0  17   2      0.38      6.39      8.14 <
   0  17   3   1747.76   1861.27     37.41 o
   0  17   4    814.43    839.93     33.44 o
   0  17   5      8.10     15.91     12.01 <
   0  17   6      3.54     -0.65     11.74 <
   0  17   7    586.29    565.86     28.61 o
   0  17   8    176.07    168.89     16.94 o
   0  17   9   1272.40   1254.06     37.15 o
   0  17  10    881.67    901.12     29.70 o
   0  17  11     81.23     79.08     12.81 o
   0  18   0    522.17    562.67     25.34 o
   0  18   1     71.91     70.39      9.32 o
   0  18   2    514.05    544.39     19.60 o
   0  18   3    148.44    159.12     13.28 o
   0  18   4    333.18    340.52     19.63 o
   0  18   5     86.56     64.19     11.06 o
   0  18   6    220.53    195.60     14.78 o
   0  18   7   1575.50   1590.14     35.79 o
   0  18   8    635.42    584.60     21.16 o
   0  18   9    348.65    331.46     15.12 o
   0  18  10     63.43     73.73     13.32 o
   0  19   1   2931.38   3149.92     40.97 o
   0  19   2    155.21    180.50     10.78 o
   0  19   3    427.85    424.24     19.29 o
   0  19   4    112.77    114.83     10.87 o
   0  19   5   1988.37   2000.77     38.24 o
   0  19   6     10.08     -0.13      5.15 <
   0  19   7    715.19    679.12     21.35 o
   0  19   8     29.09     25.09     15.59 <
   0  20   0    394.74    303.23     17.08 o
   0  20   1    272.91    221.16     17.18 o
   0  20   2     25.29     13.62      6.90 <
   0  20   3    108.66     88.30      9.74 o
   0  20   4      7.88     13.52      6.71 <
   0  20   5     11.00      8.78      8.10 <
   1   0   1    216.70    262.85     11.23 o
   1   0   2   5995.55   5880.41     79.42 o
   1   0   3   2761.58   2642.60     63.14 o
   1   0   4    578.47    554.84     24.48 o
   1   0   5   6241.23   6062.25     79.60 o
   1   0   6     92.62    112.98     17.36 o
   1   0   7  17222.60  15905.60    157.37 o
   1   0   8    202.16    201.28     26.04 o
   1   0   9   1404.16   1392.42     60.45 o
   1   0  10    347.41    354.68     18.98 o
   1   0  11   1761.76   1678.84     41.90 o
   1   0  12    176.03    158.21     15.87 o
   1   0  13   8716.02   8086.83    100.07 o
   1   0  14    311.22    289.72     26.03 o
   1   0  15   1282.18   1217.27     43.24 o
   1   0  16      4.58     -8.88     16.61 <
   1   0  17   1510.09   1504.62     44.75 o
   1   0  18     60.84     18.36     16.79 <
   1   0  19   5473.45   5842.80     87.33 o
   1   0  20     18.73     10.83      6.75 <
   1   1 -20    166.83    162.68     16.47 o
   1   1 -19    189.01    163.30     16.77 o
   1   1 -18    316.91    313.11     19.94 o
   1   1 -17    105.63    113.45     15.29 o
   1   1 -16   3651.27   3721.51     74.09 o
   1   1 -15    223.30    199.36     20.49 o
   1   1 -14    208.67    185.16     20.62 o
   1   1 -13    155.03    180.30     16.79 o
   1   1 -12    798.46    751.69     29.32 o
   1   1 -11   4323.72   4050.30     62.49 o
   1   1 -10   5717.97   5480.25     69.95 o
   1   1  -9     69.66     95.45     24.10 o
   1   1  -8    266.69    243.94     26.08 o
   1   1  -7   3671.59   3472.53     85.66 o
   1   1  -6   2233.15   2096.46     61.26 o
   1   1  -5  26459.80  25641.10    293.28 o
   1   1  -4   2369.39   2200.61     76.55 o
   1   1  -3   7663.78   7423.11    122.14 o
   1   1  -2   4859.51   4830.20     79.63 o
   1   1  -1  14999.00  14915.40     82.01 o
   1   1   0   2198.75   2111.51     28.74 o
   1   1   1  14280.00  14633.90    102.69 o
   1   1   2   4814.21   4566.06     69.44 o
   1   1   3   7410.27   6906.44     76.02 o
   1   1   4   2350.55   2065.08     40.96 o
   1   1   5  26525.80  24126.80    172.66 o
   1   1   6   2195.26   2125.78     57.57 o
   1   1   7   3565.64   3286.48     78.55 o
   1   1   8    254.94    205.52     26.07 o
   1   1   9     52.22     21.04     23.79 <
   1   1  10   5754.42   5472.54     70.32 o
   1   1  11   4312.76   3985.77     65.06 o
   1   1  12    827.08    758.51     29.60 o
   1   1  13    181.03    164.55     17.40 o
   1   1  14    209.98    189.14     19.48 o
   1   1  15    201.27    184.92     22.40 o
   1   1  16   3611.65   3538.86     83.74 o
   1   1  17    127.19    133.13     16.37 o
   1   1  18    315.57    336.40     26.16 o
   1   1  19    194.83    182.21     24.00 o
   1   1  20    166.60    155.27     12.01 o
   1   2 -20   1065.20   1126.09     30.20 o
   1   2 -19     32.31     45.95      9.66 o
   1   2 -18     92.91     95.48     12.59 o
   1   2 -17    811.61    815.57     32.83 o
   1   2 -16    600.67    598.76     27.04 o
   1   2 -15   3700.07   3605.04     73.30 o
   1   2 -14   5873.81   5703.83     97.55 o
   1   2 -13      6.22     -0.96     11.84 <
   1   2 -12   2003.30   1929.27     46.54 o
   1   2 -11   5451.91   5092.70     72.83 o
   1   2 -10    120.15    125.12     14.68 o
   1   2  -9   3944.88   3657.86     91.84 o
   1   2  -8  10659.70  10540.20    165.17 o
   1   2  -7   2760.13   2751.34     92.45 o
   1   2  -6   2449.52   2418.34    107.57 o
   1   2  -5  14476.30  14105.30    231.43 o
   1   2  -4   8249.37   8353.27    161.61 o
   1   2  -3   6340.36   6226.30    112.23 o
   1   2  -2  34750.70  35308.20    243.14 o
   1   2  -1  14974.70  14635.90    142.87 o
   1   2   0  16948.90  16698.00    121.24 o
   1   2   1  15422.10  15793.10    136.21 o
   1   2   2  34461.50  33486.00    274.83 o
   1   2   3   6190.35   5969.04    128.92 o
   1   2   4   8245.75   7985.15    162.14 o
   1   2   5  14831.20  13967.50    230.25 o
   1   2   6   2311.55   2167.42     74.65 o
   1   2   7   2772.62   2861.15     75.04 o
   1   2   8  10721.90  10369.60    150.69 o
   1   2   9   4084.27   3875.55    160.32 o
   1   2  10    129.76    172.45     15.72 o
   1   2  11   5528.71   4930.74     73.18 o
   1   2  12   2035.07   1952.61     49.28 o
   1   2  13      1.66     -0.37     13.20 <
   1   2  14   5843.93   5607.48     89.52 o
   1   2  15   3555.58   3409.07     82.10 o
   1   2  16    602.82    577.43     35.71 o
   1   2  17    792.68    725.97     31.90 o
   1   2  18     91.19     91.44     16.17 o
   1   2  19     41.41     38.60     12.04 o
   1   2  20   1061.05   1168.81     33.09 o
   1   3 -20    153.81    162.30     12.62 o
   1   3 -19    190.89    178.52     15.48 o
   1   3 -18    380.38    399.71     22.47 o
   1   3 -17   1358.93   1414.11     38.01 o
   1   3 -16   1690.31   1710.70     43.29 o
   1   3 -15   1050.28   1066.15     41.47 o
   1   3 -14   1498.10   1446.30     43.49 o
   1   3 -13    874.10    822.13     36.74 o
   1   3 -12   2498.28   2406.87     60.43 o
   1   3 -11   1205.51   1137.43     39.09 o
   1   3 -10    736.73    684.91     30.89 o
   1   3  -9  20290.80  20446.50    310.46 o
   1   3  -8   2010.18   2309.58    129.11 o
   1   3  -7   3238.95   3196.99    140.29 o
   1   3  -6   4784.85   4536.40    152.58 o
   1   3  -5   2669.56   2771.35    111.32 o
   1   3  -4   3563.98   3679.97     88.89 o
   1   3  -3  26260.50  25786.40    246.73 o
   1   3  -2    325.66    314.40     27.96 o
   1   3  -1    535.45    554.32     32.98 o
   1   3   0   3132.28   3280.24     63.33 o
   1   3   1    554.07    497.70     24.47 o
   1   3   2    330.67    353.49     24.33 o
   1   3   3  26341.00  25961.10    301.02 o
   1   3   4   3546.95   3578.88    119.60 o
   1   3   5   2688.29   2596.11     79.19 o
   1   3   6   4805.42   4642.57    113.08 o
   1   3   7   3124.58   3009.72     98.06 o
   1   3   8   1790.12   1956.28     84.74 o
   1   3   9  20250.90  19720.70    377.22 o
   1   3  10    747.96    660.73     30.86 o
   1   3  11   1161.40   1022.50     39.98 o
   1   3  12   2547.81   2364.40     61.32 o
   1   3  13    910.52    896.42     40.28 o
   1   3  14   1540.92   1492.35     53.16 o
   1   3  15   1091.40   1124.23     48.12 o
   1   3  16   1700.28   1754.87     50.83 o
   1   3  17   1355.42   1416.33     43.55 o
   1   3  18    383.84    422.69     23.68 o
   1   3  19    189.14    203.27     17.80 o
   1   3  20    141.90    148.91     16.79 o
   1   4 -20   1231.60   1149.19     28.86 o
   1   4 -19     21.60     11.94      6.60 <
   1   4 -18     98.52     96.70     14.43 o
   1   4 -17    282.61    315.28     19.46 o
   1   4 -16    769.67    735.08     29.01 o
   1   4 -15   1740.70   1735.63     44.11 o
   1   4 -14   1482.07   1407.33     40.77 o
   1   4 -13     93.29     83.51     14.91 o
   1   4 -12   2031.75   2000.12     49.98 o
   1   4 -11   1537.18   1437.18     49.92 o
   1   4 -10   3957.65   4007.15     74.79 o
   1   4  -9   1169.35    997.44     40.36 o
   1   4  -8   2516.73   2624.72    142.81 o
   1   4  -7   2644.48   2988.70    140.82 o
   1   4  -6  11301.10  11158.50    252.17 o
   1   4  -5   2209.00   2055.90     79.27 o
   1   4  -4   3242.14   3267.50    103.51 o
   1   4  -3     68.42     49.96     20.57 <
   1   4  -2   4081.33   4025.91     98.27 o
   1   4  -1   2148.26   2117.04     48.10 o
   1   4   0  53753.30  53495.70    188.46 o
   1   4   1   2087.86   2050.74     40.92 o
   1   4   2   4106.96   4197.35     79.95 o
   1   4   3     69.14     49.25     17.02 <
   1   4   4   3125.81   3090.25     96.31 o
   1   4   5   2181.66   1995.86     83.84 o
   1   4   6  11049.20  10797.00    182.03 o
   1   4   7   2630.08   2948.57    103.09 o
   1   4   8   2526.02   2953.46    150.36 o
   1   4   9   1202.58   1017.42     51.00 o
   1   4  10   4036.42   3926.15     86.74 o
   1   4  11   1513.52   1362.11     54.56 o
   1   4  12   2030.72   1990.30     68.45 o
   1   4  13     90.43     68.63     17.23 o
   1   4  14   1554.56   1504.97     62.39 o
   1   4  15   1785.28   1747.68     50.77 o
   1   4  16    744.55    694.60     32.58 o
   1   4  17    302.93    330.17     22.47 o
   1   4  18     94.98    102.98     12.94 o
   1   4  19     21.50     19.61      9.40 <
   1   4  20   1220.07   1242.08     43.58 o
   1   5 -20    333.74    281.68     18.78 o
   1   5 -19     83.72     79.18      8.92 o
   1   5 -18   3902.11   4071.89     59.29 o
   1   5 -17    887.11    871.17     33.13 o
   1   5 -16      9.19      2.15     12.04 <
   1   5 -15    249.11    245.03     19.07 o
   1   5 -14   3170.14   3166.30     58.69 o
   1   5 -13    392.27    402.53     22.86 o
   1   5 -12   6055.66   5858.75     89.26 o
   1   5 -11   2335.99   2310.81     51.75 o
   1   5 -10    120.55     96.41     12.42 o
   1   5  -9   1080.24   1102.29     38.05 o
   1   5  -8  10003.20   9985.72    215.77 o
   1   5  -7   4505.25   4932.08    144.17 o
   1   5  -6   5850.57   5852.95    147.49 o
   1   5  -5   4543.47   4457.79    138.37 o
   1   5  -4   1728.14   1792.80     83.13 o
   1   5  -3    250.97    239.37     34.43 o
   1   5  -2  11632.20  12012.20    184.90 o
   1   5  -1  20960.50  20767.70    189.10 o
   1   5   0     39.69     26.99      9.36 <
   1   5   1  21032.60  21264.90    142.49 o
   1   5   2  11608.90  11450.00    129.38 o
   1   5   3    272.26    236.73     27.02 o
   1   5   4   1829.50   1717.05     86.00 o
   1   5   5   4536.44   4664.54    135.57 o
   1   5   6   5878.77   5816.89    159.75 o
   1   5   7   4702.04   5020.26    197.98 o
   1   5   8  10097.00  10330.00    294.27 o
   1   5   9   1083.79   1072.55     55.63 o
   1   5  10    110.01    127.76     23.46 o
   1   5  11   2322.78   2173.33     86.33 o
   1   5  12   5989.78   5747.47    142.58 o
   1   5  13    401.33    368.64     32.59 o
   1   5  14   3188.62   3073.05     66.72 o
   1   5  15    286.70    291.55     23.55 o
   1   5  16     10.20     18.93     13.66 <
   1   5  17    862.21    887.78     34.00 o
   1   5  18   3919.05   4016.98     64.49 o
   1   5  19     76.36     75.36     11.61 o
   1   5  20    323.69    314.67     21.41 o
   1   6 -19   1178.79   1196.59     27.74 o
   1   6 -18     19.51     32.51      9.95 o
   1   6 -17     23.25     22.99      8.72 <
   1   6 -16    168.53    140.47     16.62 o
   1   6 -15    173.66    158.85     17.83 o
   1   6 -14    226.93    214.21     20.24 o
   1   6 -13   4979.85   4921.18     82.20 o
   1   6 -12   1330.26   1345.73     40.73 o
   1   6 -11      5.46     -0.16     11.61 <
   1   6 -10   1359.33   1347.24     39.57 o
   1   6  -9   1461.36   1461.01     39.35 o
   1   6  -8    158.63    102.71     15.97 o
   1   6  -7  11399.60  11218.30    226.67 o
   1   6  -6   7076.43   7474.72    198.76 o
   1   6  -5   4896.77   5170.03    156.93 o
   1   6  -4   8368.27   8410.47    187.22 o
   1   6  -3    284.23    308.96     29.71 o
   1   6  -2   6301.68   6039.36    104.14 o
   1   6  -1   4562.69   4670.79     89.61 o
   1   6   0   1804.43   1838.66     45.75 o
   1   6   1   5007.53   4934.01     76.03 o
   1   6   2   6072.90   5599.30     98.11 o
   1   6   3    260.26    301.87     29.30 o
   1   6   4   8192.99   8402.12    223.63 o
   1   6   5   4942.69   5205.96    151.23 o
   1   6   6   6993.35   7477.08    190.16 o
   1   6   7  11129.30  11136.40    242.26 o
   1   6   8    202.57    146.65     24.27 o
   1   6   9   1517.89   1560.89     67.09 o
   1   6  10   1364.76   1397.71     68.08 o
   1   6  11      1.53     -4.64     18.07 <
   1   6  12   1335.28   1358.17     61.40 o
   1   6  13   5013.78   5085.27    101.10 o
   1   6  14    242.74    243.15     25.22 o
   1   6  15    139.54    157.01     21.99 o
   1   6  16    159.57    129.08     16.52 o
   1   6  17     22.34      9.30     11.47 <
   1   6  18     17.45     15.84      8.65 <
   1   6  19   1171.79   1190.46     36.34 o
   1   6  20      6.04     -1.05      7.72 <
   1   7 -19    101.86     89.14     14.90 o
   1   7 -18     27.17     25.12      6.47 o
   1   7 -17     41.28     50.72      9.33 o
   1   7 -16   4114.52   4206.49     60.24 o
   1   7 -15     46.49     58.08     11.98 o
   1   7 -14     97.12     92.50     15.19 o
   1   7 -13     90.89    110.84     13.79 o
   1   7 -12    308.69    272.26     21.91 o
   1   7 -11    642.48    655.09     31.16 o
   1   7 -10  12429.50  12202.00    131.36 o
   1   7  -9    576.72    585.41     28.85 o
   1   7  -8    783.46    753.76     30.00 o
   1   7  -7    374.04    374.67     21.04 o
   1   7  -6    201.67    304.55     47.59 o
   1   7  -5    837.95    834.21     69.41 o
   1   7  -4   7784.56   7907.12    141.78 o
   1   7  -3    614.32    639.47     40.60 o
   1   7  -2   1224.66   1145.51     50.61 o
   1   7  -1    716.02    817.74     34.42 o
   1   7   0   4034.64   4343.97     76.96 o
   1   7   1    756.12    829.57     36.06 o
   1   7   2   1258.14   1191.83     43.53 o
   1   7   3    498.78    581.77     33.90 o
   1   7   4   7912.49   7879.00    167.75 o
   1   7   5    844.00    767.09     58.42 o
   1   7   6    231.00    324.41     62.62 o
   1   7   7    387.39    369.15     35.33 o
   1   7   8    818.59    768.63     53.14 o
   1   7   9    589.74    615.40     51.58 o
   1   7  10  12433.80  12038.60    170.03 o
   1   7  11    656.09    577.53     41.70 o
   1   7  12    288.98    254.21     23.15 o
   1   7  13     88.51     80.03     22.91 o
   1   7  14     83.35     80.29     15.41 o
   1   7  15     47.25     47.01     13.71 o
   1   7  16   3990.23   3935.61     71.27 o
   1   7  17     41.07     25.68     10.29 <
   1   7  18     29.51      7.48      9.40 <
   1   7  19    106.18     93.43     11.51 o
   1   8 -19    199.16    190.81     26.89 o
   1   8 -18    404.99    404.10     29.00 o
   1   8 -17     89.08     84.05     11.78 o
   1   8 -16    277.56    237.17     15.69 o
   1   8 -15    235.95    230.95     16.00 o
   1   8 -14   3730.35   3781.17     53.60 o
   1   8 -13   3292.99   3400.82     55.56 o
   1   8 -12    538.65    522.95     25.72 o
   1   8 -11      9.96     -4.23     10.45 <
   1   8 -10    758.49    721.28     29.25 o
   1   8  -9    213.59    210.04     19.02 o
   1   8  -8   8540.17   8567.59     91.45 o
   1   8  -7   4955.78   5100.92     67.63 o
   1   8  -6    139.71    176.02     15.86 o
   1   8  -5     81.57     94.19     16.57 o
   1   8  -4   9137.48   9613.10    228.47 o
   1   8  -3    487.29    447.33     37.36 o
   1   8  -2  15800.80  16332.10    202.56 o
   1   8  -1    312.37    297.75     30.45 o
   1   8   0   5713.82   6511.87    127.56 o
   1   8   1    320.91    256.21     23.52 o
   1   8   2  16040.20  16064.00    170.20 o
   1   8   3    465.47    437.46     31.68 o
   1   8   4   9333.52  10073.40    165.43 o
   1   8   5     64.07     59.87     22.33 <
   1   8   6    134.19    151.19     21.58 o
   1   8   7   4899.29   4871.76     79.19 o
   1   8   8   8439.53   8195.69    109.83 o
   1   8   9    210.65    193.47     20.59 o
   1   8  10    746.91    672.87     33.78 o
   1   8  11     11.05     19.21     10.25 <
   1   8  12    530.73    489.73     23.65 o
   1   8  13   3305.53   3189.81     79.95 o
   1   8  14   3802.91   3601.48     84.86 o
   1   8  15    244.77    233.63     20.05 o
   1   8  16    279.64    243.23     19.02 o
   1   8  17     89.70    110.02     13.93 o
   1   8  18    407.24    401.51     19.27 o
   1   8  19    212.24    211.00     18.78 o
   1   9 -18    458.84    449.77     28.78 o
   1   9 -17   1159.41   1254.10     52.59 o
   1   9 -16    818.35    749.12     35.64 o
   1   9 -15    195.04    213.64     24.50 o
   1   9 -14    862.56    880.79     30.60 o
   1   9 -13     14.32      5.17     11.57 <
   1   9 -12   1683.35   1675.60     46.82 o
   1   9 -11   3671.14   3758.44     76.24 o
   1   9 -10   1885.61   1936.98     56.63 o
   1   9  -9    409.58    367.79     22.12 o
   1   9  -8   1222.23   1214.44     37.31 o
   1   9  -7   1078.36   1109.05     33.80 o
   1   9  -6   2268.91   2252.59     51.97 o
   1   9  -5   7747.22   7568.90     89.68 o
   1   9  -4    721.21    754.73     32.17 o
   1   9  -3     44.13     20.08     10.90 <
   1   9  -2    296.02    390.34     49.14 o
   1   9  -1  11931.60  12869.80    255.92 o
   1   9   0    256.95    313.52     43.70 o
   1   9   1  12130.50  12493.80    247.98 o
   1   9   2    333.22    421.11     38.02 o
   1   9   3     53.21     15.87      9.91 <
   1   9   4    710.04    754.59     25.50 o
   1   9   5   7709.02   7938.22     80.87 o
   1   9   6   2220.06   2105.17     53.05 o
   1   9   7   1098.28   1082.56     38.35 o
   1   9   8   1172.51   1107.07     41.54 o
   1   9   9    387.62    349.47     25.21 o
   1   9  10   1875.50   1815.06     42.49 o
   1   9  11   3727.93   3681.64     72.02 o
   1   9  12   1644.28   1511.06     39.72 o
   1   9  13     12.98      8.84     14.14 <
   1   9  14    873.68    831.63     41.69 o
   1   9  15    242.89    245.99     19.90 o
   1   9  16    811.10    803.33     31.20 o
   1   9  17   1142.99   1202.05     34.01 o
   1   9  18    453.29    469.60     19.23 o
   1  10 -18    281.60    246.01     19.64 o
   1  10 -17    617.63    618.02     35.80 o
   1  10 -16    271.61    292.25     29.33 o
   1  10 -15    208.65    202.92     17.25 o
   1  10 -14    805.07    828.46     33.06 o
   1  10 -13   1116.37   1270.19     48.94 o
   1  10 -12   2349.68   2578.69     79.72 o
   1  10 -11    982.40    945.87     42.55 o
   1  10 -10   1009.60    994.57     40.07 o
   1  10  -9   1693.66   1646.85     50.05 o
   1  10  -8     72.95     79.29     13.92 o
   1  10  -7    544.50    526.18     24.26 o
   1  10  -6   7998.45   7700.21     99.45 o
   1  10  -5   1202.79   1223.06     34.28 o
   1  10  -4    307.72    305.27     17.49 o
   1  10  -3    550.07    592.29     20.44 o
   1  10  -2   1462.90   1564.74     30.89 o
   1  10  -1    261.68    254.82     11.50 o
   1  10   0  30592.60  31195.60    138.57 o
   1  10   1    324.93    300.94     14.49 o
   1  10   2   1462.66   1559.27     28.89 o
   1  10   3    538.88    573.60     18.04 o
   1  10   4    327.84    324.54     13.86 o
   1  10   5   1213.81   1233.04     26.51 o
   1  10   6   8222.96   8199.04     97.66 o
   1  10   7    512.42    563.97     28.01 o
   1  10   8     64.10     94.09     13.93 o
   1  10   9   1687.21   1600.50     48.63 o
   1  10  10    993.49    923.68     36.93 o
   1  10  11    981.42    956.17     31.56 o
   1  10  12   2279.95   2327.80     48.31 o
   1  10  13   1083.11   1123.48     33.23 o
   1  10  14    834.64    799.75     39.97 o
   1  10  15    220.56    200.14     18.11 o
   1  10  16    270.53    267.45     18.56 o
   1  10  17    614.03    615.31     23.04 o
   1  10  18    284.18    246.91     15.21 o
   1  11 -17    718.03    675.84     33.88 o
   1  11 -16      9.07     14.13     12.39 <
   1  11 -15     58.78     53.24     13.14 o
   1  11 -14   2847.44   2931.04     58.71 o
   1  11 -13    455.32    480.28     26.37 o
   1  11 -12   2125.24   2266.75     64.53 o
   1  11 -11    181.12    181.48     22.42 o
   1  11 -10   1010.43   1020.28     36.01 o
   1  11  -9   4197.77   4281.08     82.57 o
   1  11  -8   1978.75   1990.70     55.78 o
   1  11  -7    581.33    612.17     26.74 o
   1  11  -6    905.17    905.76     37.34 o
   1  11  -5    986.50    993.83     31.28 o
   1  11  -4   1104.27   1122.79     32.92 o
   1  11  -3   6874.55   6777.48     71.15 o
   1  11  -2   2204.12   2215.13     36.71 o
   1  11  -1    807.16    777.90     22.27 o
   1  11   0    227.36    229.37     12.56 o
   1  11   1    845.63    794.16     20.38 o
   1  11   2   2223.28   2209.95     36.91 o
   1  11   3   6820.49   6596.46     62.12 o
   1  11   4   1108.32   1150.28     25.88 o
   1  11   5   1006.16   1059.12     25.45 o
   1  11   6    882.03    848.89     28.54 o
   1  11   7    612.98    665.82     26.78 o
   1  11   8   1845.96   1811.13     44.49 o
   1  11   9   4241.78   4212.53     64.04 o
   1  11  10   1019.13    989.45     32.23 o
   1  11  11    185.04    185.94     16.11 o
   1  11  12   2187.45   2155.10     45.57 o
   1  11  13    454.78    471.98     21.88 o
   1  11  14   2849.45   2736.02     68.36 o
   1  11  15     57.09     67.75     11.47 o
   1  11  16      6.19      7.50      8.01 <
   1  11  17    711.11    686.23     22.52 o
   1  12 -16    125.37    129.78     17.67 o
   1  12 -15   2217.29   2244.29     70.01 o
   1  12 -14     10.71     -5.28     14.74 <
   1  12 -13     19.81     22.27     11.55 <
   1  12 -12     36.79     52.45     16.52 o
   1  12 -11   1754.46   1782.07     57.56 o
   1  12 -10    260.51    269.07     20.59 o
   1  12  -9   4539.37   4704.06     75.27 o
   1  12  -8    242.27    259.89     17.22 o
   1  12  -7    944.89    962.83     34.53 o
   1  12  -6   1607.24   1699.33     44.31 o
   1  12  -5   3789.70   3893.81     59.80 o
   1  12  -4    175.59    141.26     13.98 o
   1  12  -3    825.67    782.98     28.77 o
   1  12  -2    704.33    633.30     21.13 o
   1  12  -1   1163.08   1157.73     30.37 o
   1  12   0   1683.39   1773.06     37.55 o
   1  12   1   1170.17   1150.30     27.88 o
   1  12   2    718.26    647.50     21.71 o
   1  12   3    849.89    855.37     26.67 o
   1  12   4    177.52    182.38     13.51 o
   1  12   5   3856.88   3881.42     54.63 o
   1  12   6   1588.62   1655.33     41.80 o
   1  12   7    945.31    978.08     32.86 o
   1  12   8    228.21    237.38     18.59 o
   1  12   9   4479.27   4463.99     66.34 o
   1  12  10    270.91    251.85     18.20 o
   1  12  11   1761.79   1719.31     40.88 o
   1  12  12     40.49     34.94      9.33 o
   1  12  13     19.57     21.08     10.58 <
   1  12  14     11.59     12.86     11.41 <
   1  12  15   2192.99   2118.56     44.91 o
   1  12  16    132.26    113.63     10.95 o
   1  13 -16    479.42    466.21     19.05 o
   1  13 -15    113.41    131.06     13.92 o
   1  13 -14    166.18    147.21     20.28 o
   1  13 -13     44.44     47.04     19.07 <
   1  13 -12    734.31    777.03     46.50 o
   1  13 -11    103.22    111.17     14.56 o
   1  13 -10   1019.36   1028.30     35.90 o
   1  13  -9   1840.14   1955.92     49.29 o
   1  13  -8    382.08    398.30     20.52 o
   1  13  -7   2741.62   2911.10     46.88 o
   1  13  -6    405.79    418.21     20.82 o
   1  13  -5   1018.25    961.68     33.13 o
   1  13  -4   2451.28   2464.36     52.18 o
   1  13  -3   5869.57   6061.81     82.08 o
   1  13  -2   1562.98   1530.96     37.38 o
   1  13  -1   1804.81   1710.00     38.36 o
   1  13   0      0.30      1.59      6.99 <
   1  13   1   1813.68   1776.58     39.76 o
   1  13   2   1578.03   1615.44     37.31 o
   1  13   3   5985.92   6356.59     73.20 o
   1  13   4   2380.36   2371.42     39.82 o
   1  13   5   1065.18   1048.74     32.57 o
   1  13   6    399.74    447.28     23.34 o
   1  13   7   2669.09   2662.40     50.94 o
   1  13   8    332.84    332.16     19.93 o
   1  13   9   1807.90   1891.61     43.45 o
   1  13  10   1063.36   1037.86     32.06 o
   1  13  11    100.56    102.36     12.08 o
   1  13  12    743.45    772.20     26.30 o
   1  13  13     40.64     43.12     10.62 o
   1  13  14    168.10    173.30     17.28 o
   1  13  15    121.62    122.58     11.57 o
   1  13  16    489.57    493.45     24.15 o
   1  14 -15    279.94    261.64     21.16 o
   1  14 -14    157.18    182.58     12.94 o
   1  14 -13   2337.29   2408.71     54.65 o
   1  14 -12    211.53    218.42     20.04 o
   1  14 -11    954.11   1027.01     32.52 o
   1  14 -10     50.97     44.73     11.60 o
   1  14  -9    126.69    126.83     14.57 o
   1  14  -8    120.88    126.87     12.89 o
   1  14  -7   4724.27   4928.19     64.95 o
   1  14  -6    194.70    209.44     13.78 o
   1  14  -5     29.35     38.17      9.66 o
   1  14  -4     69.28     75.87     10.66 o
   1  14  -3     86.10     83.03     12.33 o
   1  14  -2    109.81     71.08     10.90 o
   1  14  -1    523.40    460.83     19.23 o
   1  14   0   4939.04   5320.82     77.16 o
   1  14   1    545.99    504.06     24.25 o
   1  14   2     91.50    102.36     11.80 o
   1  14   3     75.95     75.75      9.97 o
   1  14   4     66.52     79.08     10.22 o
   1  14   5     31.69     44.56     10.62 o
   1  14   6    240.36    252.38     23.55 o
   1  14   7   4733.09   4887.15     79.20 o
   1  14   8    126.61    104.46     12.67 o
   1  14   9    138.66    139.96     14.12 o
   1  14  10     46.72     63.53      9.40 o
   1  14  11    966.08    993.59     29.08 o
   1  14  12    218.64    216.84     14.17 o
   1  14  13   2329.53   2323.79     44.65 o
   1  14  14    161.88    141.91     11.67 o
   1  14  15    282.27    243.49     17.72 o
   1  15 -14    147.33    141.43     17.60 o
   1  15 -13    109.82    126.47     10.68 o
   1  15 -12     45.17     41.30      7.73 o
   1  15 -11   1849.16   1851.59     33.98 o
   1  15 -10    105.26    118.87     10.70 o
   1  15  -9    265.77    278.63     15.44 o
   1  15  -8     16.80     17.50      8.76 <
   1  15  -7   1092.40   1093.27     31.07 o
   1  15  -6    108.41    102.32     10.69 o
   1  15  -5   4555.40   4848.45     68.44 o
   1  15  -4    205.79    182.60     15.85 o
   1  15  -3    422.22    437.91     22.81 o
   1  15  -2    301.03    291.34     15.70 o
   1  15  -1   4194.28   4426.85     60.43 o
   1  15   0    111.27    117.47     12.96 o
   1  15   1   4234.96   4576.93     61.59 o
   1  15   2    303.18    279.74     17.23 o
   1  15   3    411.36    445.19     20.58 o
   1  15   4    188.96    180.71     16.70 o
   1  15   5   4520.98   4845.12     72.84 o
   1  15   6     98.10    107.73     15.56 o
   1  15   7   1105.20   1125.67     38.48 o
   1  15   8     13.42     19.84     10.86 <
   1  15   9    260.40    258.25     18.99 o
   1  15  10    106.21    112.99      9.87 o
   1  15  11   1837.98   1840.27     36.09 o
   1  15  12     46.81     61.69      8.59 o
   1  15  13    111.39    124.85     18.48 o
   1  15  14    146.10    165.67     15.39 o
   1  16 -12     78.48     82.45      9.15 o
   1  16 -11    186.35    202.99     16.86 o
   1  16 -10    175.80    186.08     14.05 o
   1  16  -9     50.64     55.93     10.22 o
   1  16  -8   1248.62   1328.66     35.12 o
   1  16  -7    996.87   1030.21     32.62 o
   1  16  -6     15.65      9.91      8.08 <
   1  16  -5      5.62     16.04      8.18 <
   1  16  -4   1426.00   1483.41     30.79 o
   1  16  -3    374.46    386.49     21.36 o
   1  16  -2   1668.83   1840.64     38.37 o
   1  16  -1   1894.86   1934.65     39.91 o
   1  16   0      0.57      5.20      8.59 <
   1  16   1   1855.20   1908.06     39.71 o
   1  16   2   1683.20   1876.30     39.12 o
   1  16   3    362.41    394.55     19.09 o
   1  16   4   1426.43   1489.26     44.94 o
   1  16   5      8.01     21.71     12.59 <
   1  16   6     20.05     28.37     13.54 <
   1  16   7    982.45   1004.37     39.65 o
   1  16   8   1241.92   1277.40     37.42 o
   1  16   9     58.32     56.91      8.82 o
   1  16  10    177.07    159.50     11.27 o
   1  16  11    195.80    174.18     15.01 o
   1  16  12     83.75     82.95     13.52 o
   1  17 -11      5.68      3.64      8.84 <
   1  17 -10   1184.30   1172.58     28.59 o
   1  17  -9   1083.38   1096.20     29.58 o
   1  17  -8    109.97    107.22     11.43 o
   1  17  -7    313.82    306.74     15.36 o
   1  17  -6    147.46    142.96     12.01 o
   1  17  -5     28.05     39.18      8.52 o
   1  17  -4   1747.74   1831.37     40.50 o
   1  17  -3    991.06    966.14     26.26 o
   1  17  -2     16.48     18.82      7.46 <
   1  17  -1    657.34    668.67     23.10 o
   1  17   0     27.24     37.08      9.27 o
   1  17   1    669.00    673.98     23.37 o
   1  17   2      9.03     13.17      6.70 <
   1  17   3    961.27   1027.95     36.63 o
   1  17   4   1768.80   1954.54     48.32 o
   1  17   5     27.43     24.71     11.55 <
   1  17   6    144.21    156.81     17.16 o
   1  17   7    314.46    315.38     18.01 o
   1  17   8    115.26    100.15     10.87 o
   1  17   9   1078.52   1080.74     28.22 o
   1  17  10   1190.94   1182.31     27.10 o
   1  17  11      6.83     15.74     10.52 <
   1  18  -9    356.94    322.61     17.49 o
   1  18  -8   1289.12   1301.45     35.63 o
   1  18  -7     97.36     96.36     10.02 o
   1  18  -6   1518.48   1509.92     34.42 o
   1  18  -5   1161.22   1161.36     31.25 o
   1  18  -4   1469.31   1563.47     32.33 o
   1  18  -3     36.08     47.04      7.22 o
   1  18  -2    248.79    267.43     13.79 o
   1  18  -1    922.32    907.39     21.80 o
   1  18   0   1766.77   1837.13     34.83 o
   1  18   1    911.79    928.20     25.00 o
   1  18   2    228.74    263.61     17.90 o
   1  18   3     37.12     35.36     10.01 o
   1  18   4   1454.66   1474.75     31.11 o
   1  18   5   1152.78   1151.12     27.70 o
   1  18   6   1504.41   1439.83     34.03 o
   1  18   7     85.94     73.63      9.46 o
   1  18   8   1289.41   1241.11     28.52 o
   1  18   9    354.82    347.11     17.66 o
   1  19  -7    201.70    174.84     12.69 o
   1  19  -6    454.76    457.54     21.04 o
   1  19  -5     14.31      8.51      6.00 <
   1  19  -4     83.51     82.54      9.50 o
   1  19  -3    457.05    458.25     16.51 o
   1  19  -2    608.29    609.76     17.02 o
   1  19  -1     43.34     40.98      6.94 o
   1  19   0      0.06     -1.97      5.55 <
   1  19   1     42.77     47.66      7.49 o
   1  19   2    615.25    624.67     19.64 o
   1  19   3    457.82    421.86     15.66 o
   1  19   4     85.90     86.18      9.44 o
   1  19   5     14.34     14.85      6.44 <
   1  19   6    451.60    439.83     16.74 o
   1  19   7    204.72    191.62     10.79 o
   1  20  -4    914.42    928.21     40.67 o
   1  20  -3     28.77     22.29      9.23 <
   1  20  -2    527.33    560.83     27.32 o
   1  20  -1    103.68    112.06     13.55 o
   1  20   0   1814.04   1633.51     41.14 o
   1  20   1    113.71     99.60      9.80 o
   1  20   2    512.57    466.33     19.46 o
   1  20   3     26.87     38.78      6.94 o
   2   0   0 153046.00 158194.00    516.86 o
   2   0   1     23.16      9.81      8.16 <
   2   0   2     41.47     49.95     12.23 o
   2   0   3    553.08    509.38     30.55 o
   2   0   4   1895.07   1775.92     52.34 o
   2   0   5    400.68    397.87     29.50 o
   2   0   6  37824.70  36608.40    276.12 o
   2   0   7    122.42    128.32     22.91 o
   2   0   8    443.20    515.05     49.17 o
   2   0   9      2.07      5.35     13.28 <
   2   0  10   2156.65   2120.15     46.60 o
   2   0  11    270.61    240.32     17.72 o
   2   0  12   5556.09   5300.10     82.16 o
   2   0  13     14.77     -0.06     13.41 <
   2   0  14   3825.38   3782.70     63.41 o
   2   0  15    103.14     99.27     13.86 o
   2   0  16   1873.36   1859.32     50.98 o
   2   0  17     49.78     62.46     13.86 o
   2   0  18    555.65    584.09     27.08 o
   2   0  19    118.70    132.03     12.87 o
   2   0  20   1458.37   1606.16     27.66 o
   2   1 -20    728.29    801.81     19.45 o
   2   1 -19    744.15    803.63     26.67 o
   2   1 -18   2043.30   2258.82     43.61 o
   2   1 -17    752.81    699.30     43.74 o
   2   1 -16    159.71    132.21     16.68 o
   2   1 -15     11.73      2.78     12.01 <
   2   1 -14   5583.31   5413.96     75.76 o
   2   1 -13    814.75    833.12     33.81 o
   2   1 -12   4374.15   4123.66     69.20 o
   2   1 -11   1838.75   1814.39     44.52 o
   2   1 -10    139.75    123.43     15.24 o
   2   1  -9   1147.33   1023.05     41.27 o
   2   1  -8   7781.58   7730.49    119.99 o
   2   1  -7    571.83    579.32     40.13 o
   2   1  -6   5721.49   5684.05    109.99 o
   2   1  -5   2277.86   2191.31     85.10 o
   2   1  -4    326.71    314.70     32.02 o
   2   1  -3   7020.41   6656.52    125.46 o
   2   1  -2   2244.53   2154.61     48.69 o
   2   1  -1    276.57    279.60     15.95 o
   2   1   0    273.96    324.30     15.72 o
   2   1   1    306.55    318.46     15.05 o
   2   1   2   2201.71   2052.04     46.35 o
   2   1   3   7092.48   6613.96     89.86 o
   2   1   4    352.86    318.01     24.64 o
   2   1   5   2294.65   2202.34     62.47 o
   2   1   6   5766.87   5666.06    107.49 o
   2   1   7    607.90    656.04     66.18 o
   2   1   8   8030.69   7774.80    224.26 o
   2   1   9   1242.23   1173.53     43.52 o
   2   1  10    124.18    115.40     13.21 o
   2   1  11   1807.83   1711.42     45.87 o
   2   1  12   4328.38   4032.64     72.79 o
   2   1  13    783.23    792.09     35.18 o
   2   1  14   5635.67   5378.29     75.43 o
   2   1  15      8.33      7.90     11.09 <
   2   1  16    182.81    188.99     20.83 o
   2   1  17    809.47    785.60     36.50 o
   2   1  18   2048.23   2056.76     38.80 o
   2   1  19    726.79    752.74     21.64 o
   2   1  20    669.10    745.26     18.85 o
   2   2 -20     47.53     36.60      6.75 o
   2   2 -19    272.05    289.69     13.45 o
   2   2 -18    588.85    618.76     28.24 o
   2   2 -17    474.35    513.45     21.71 o
   2   2 -16     14.47     -0.50     13.75 <
   2   2 -15   1342.47   1432.16     46.15 o
   2   2 -14   1242.60   1257.82     37.67 o
   2   2 -13    239.71    212.92     18.27 o
   2   2 -12     58.69     48.61     13.25 o
   2   2 -11   1553.97   1534.78     45.15 o
   2   2 -10   1590.52   1553.21     43.06 o
   2   2  -9   1859.00   1692.08     52.87 o
   2   2  -8   5526.97   5251.22     86.79 o
   2   2  -7   2862.88   2778.85    115.56 o
   2   2  -6   1300.79   1308.63     74.77 o
   2   2  -5    962.21    853.37     57.78 o
   2   2  -4  10523.80  10778.70    183.82 o
   2   2  -3   1398.46   1419.25     62.94 o
   2   2  -2  11312.20  11317.20    166.95 o
   2   2  -1    196.83    209.50     18.68 o
   2   2   0     93.97    103.52     10.45 o
   2   2   1    102.79    103.14     12.04 o
   2   2   2  11629.00  11155.20    117.64 o
   2   2   3   1338.05   1287.46     40.59 o
   2   2   4  10569.40   9997.96    146.17 o
   2   2   5   1061.31    891.22     49.05 o
   2   2   6   1211.58   1146.67     81.91 o
   2   2   7   2777.26   2780.67    132.40 o
   2   2   8   5400.33   5152.85    102.60 o
   2   2   9   1839.66   1738.40     54.55 o
   2   2  10   1586.83   1539.03     41.98 o
   2   2  11   1473.09   1398.81     42.52 o
   2   2  12     55.79     48.62     11.27 o
   2   2  13    267.51    236.88     20.25 o
   2   2  14   1279.87   1228.38     36.78 o
   2   2  15   1392.44   1448.78     43.35 o
   2   2  16     13.33      3.31     10.24 <
   2   2  17    498.46    502.06     30.05 o
   2   2  18    567.54    574.22     25.58 o
   2   2  19    281.81    277.41     15.41 o
   2   2  20     53.68     73.37      8.13 o
   2   3 -20    351.94    417.06     23.14 o
   2   3 -19     34.84     43.04      6.50 o
   2   3 -18     18.86     22.19      7.36 o
   2   3 -17     13.49      6.09      8.92 <
   2   3 -16   4592.12   5013.28     67.63 o
   2   3 -15      0.69     12.49     11.57 <
   2   3 -14    169.60    144.59     18.13 o
   2   3 -13    173.75    191.54     16.78 o
   2   3 -12    264.51    246.45     16.57 o
   2   3 -11    566.68    543.83     24.97 o
   2   3 -10  12866.00  12033.70    109.35 o
   2   3  -9    874.71    882.92     32.61 o
   2   3  -8    118.86    160.74     20.45 o
   2   3  -7   1341.18   1267.85     83.73 o
   2   3  -6    907.56   1011.20     71.74 o
   2   3  -5   1603.42   1573.06     82.18 o
   2   3  -4  13346.00  13387.80    219.39 o
   2   3  -3   3943.12   4009.61    112.82 o
   2   3  -2   3221.13   3182.15     96.77 o
   2   3  -1   1797.02   1694.09     51.48 o
   2   3   0    510.55    604.76     29.49 o
   2   3   1   1780.67   1738.59     51.44 o
   2   3   2   3030.59   3041.48     85.73 o
   2   3   3   3953.46   4011.29    132.01 o
   2   3   4  13155.20  12997.50    251.08 o
   2   3   5   1482.04   1407.00     62.77 o
   2   3   6    900.03    910.27     81.14 o
   2   3   7   1406.33   1255.16     96.73 o
   2   3   8    125.56    195.86     32.79 o
   2   3   9    801.53    748.72     32.75 o
   2   3  10  13054.00  12025.90    118.64 o
   2   3  11    609.15    560.13     27.23 o
   2   3  12    267.12    228.14     16.45 o
   2   3  13    171.87    172.64     20.66 o
   2   3  14    222.51    225.37     19.68 o
   2   3  15      2.32      3.03     10.97 <
   2   3  16   4563.27   4770.85     75.42 o
   2   3  17     13.84     11.44     10.94 <
   2   3  18     21.40     32.98      8.14 o
   2   3  19     30.15     44.40      6.85 o
   2   3  20    354.69    385.54     15.22 o
   2   4 -19   2318.94   2413.39     35.12 o
   2   4 -18    196.88    209.49     12.57 o
   2   4 -17   1053.75   1111.60     24.79 o
   2   4 -16    300.02    259.63     16.47 o
   2   4 -15     44.18     33.94     10.36 o
   2   4 -14   1189.15   1249.04     36.47 o
   2   4 -13   5701.74   5742.47     83.27 o
   2   4 -12    343.14    338.15     23.62 o
   2   4 -11    945.68    917.36     35.20 o
   2   4 -10     36.58     44.29     11.24 o
   2   4  -9    127.24    171.48     14.15 o
   2   4  -8   1514.26   1387.90     53.77 o
   2   4  -7  17868.00  17814.90    226.68 o
   2   4  -6    307.06    368.60     48.63 o
   2   4  -5     24.19      8.40     21.88 <
   2   4  -4   5315.14   5477.82    149.45 o
   2   4  -3    215.03    247.34     36.14 o
   2   4  -2   4894.33   4784.84    127.33 o
   2   4  -1   4829.35   4898.41     92.78 o
   2   4   0    322.71    374.45     30.65 o
   2   4   1   4616.95   4738.11     91.07 o
   2   4   2   4930.01   5029.08     99.53 o
   2   4   3    228.22    236.97     43.80 o
   2   4   4   5259.15   5586.19    177.95 o
   2   4   5     31.34     12.76     34.73 <
   2   4   6    304.99    394.09     63.50 o
   2   4   7  17561.50  17286.90    360.60 o
   2   4   8   1503.08   1338.85     57.92 o
   2   4   9    148.34    143.13     16.54 o
   2   4  10     27.80     41.93     11.85 o
   2   4  11   1009.48    973.77     42.04 o
   2   4  12    366.83    346.13     26.34 o
   2   4  13   5767.87   5738.39    105.04 o
   2   4  14   1166.90   1182.54     39.33 o
   2   4  15     40.91     35.45     11.09 o
   2   4  16    309.94    328.20     24.30 o
   2   4  17    995.49   1000.68     39.75 o
   2   4  18    195.58    202.59     14.15 o
   2   4  19   2301.73   2342.49     38.12 o
   2   5 -19    503.11    529.83     21.39 o
   2   5 -18    654.27    683.80     19.70 o
   2   5 -17    698.70    750.69     18.68 o
   2   5 -16    218.15    224.77     13.44 o
   2   5 -15    397.98    401.09     20.26 o
   2   5 -14   1248.09   1269.53     35.25 o
   2   5 -13    410.80    381.75     20.11 o
   2   5 -12   1852.97   1837.24     51.19 o
   2   5 -11   5683.50   5657.53     87.85 o
   2   5 -10     65.29     84.42     14.40 o
   2   5  -9    945.92    944.52     29.78 o
   2   5  -8   2226.71   2163.37     43.17 o
   2   5  -7   6450.37   6790.97     92.57 o
   2   5  -6   2044.64   2189.41    112.66 o
   2   5  -5  19543.00  19860.40    318.28 o
   2   5  -4   2828.66   2824.61    115.72 o
   2   5  -3    120.93     96.49     26.86 o
   2   5  -2   3015.51   2877.93    107.54 o
   2   5  -1  12430.50  12669.10    215.62 o
   2   5   0   1761.81   1948.51     69.38 o
   2   5   1  12428.20  12551.40    216.45 o
   2   5   2   2997.01   2981.73     82.96 o
   2   5   3    123.17    168.42     32.36 o
   2   5   4   2828.14   3204.05    145.64 o
   2   5   5  19492.60  21306.30    390.18 o
   2   5   6   2166.96   2553.49    144.30 o
   2   5   7   6486.46   6608.06    163.24 o
   2   5   8   2066.00   1993.39     72.41 o
   2   5   9    970.41    975.70     44.96 o
   2   5  10     68.32     51.03     14.64 o
   2   5  11   5562.74   5593.10    100.72 o
   2   5  12   1821.61   1670.82     49.78 o
   2   5  13    416.91    385.37     26.52 o
   2   5  14   1246.78   1173.45     44.57 o
   2   5  15    348.47    350.28     22.76 o
   2   5  16    214.22    179.91     20.76 o
   2   5  17    731.95    737.69     29.81 o
   2   5  18    654.71    679.17     21.30 o
   2   5  19    487.32    481.37     21.47 o
   2   6 -19    687.92    710.60     23.30 o
   2   6 -18    238.38    222.87     11.46 o
   2   6 -17    768.85    793.60     20.91 o
   2   6 -16    540.43    518.44     21.27 o
   2   6 -15   1356.77   1315.52     30.18 o
   2   6 -14   2512.53   2654.03     43.39 o
   2   6 -13   2929.41   2900.24     47.80 o
   2   6 -12   1219.90   1225.53     43.44 o
   2   6 -11   1876.70   1820.48     52.42 o
   2   6 -10    161.54    162.35     16.50 o
   2   6  -9   3107.82   3099.11     50.01 o
   2   6  -8    651.16    556.23     20.54 o
   2   6  -7   1719.42   1740.94     43.15 o
   2   6  -6   2771.12   2668.19     57.92 o
   2   6  -5    483.71    418.23     54.10 o
   2   6  -4    110.57    131.87     34.51 o
   2   6  -3    186.18    158.78     35.03 o
   2   6  -2   1123.99   1119.82     73.86 o
   2   6  -1   1435.03   1534.31     83.41 o
   2   6   0  18821.60  19587.60    290.26 o
   2   6   1   1432.25   1490.44     69.42 o
   2   6   2   1186.00   1237.02     66.84 o
   2   6   3    181.73    134.13     32.43 o
   2   6   4    105.45    157.81     44.33 o
   2   6   5    470.96    397.41     63.67 o
   2   6   6   2876.98   2896.91    112.74 o
   2   6   7   1791.57   1867.33     57.84 o
   2   6   8    681.04    594.29     31.02 o
   2   6   9   3061.65   3054.91     98.25 o
   2   6  10    182.28    179.01     31.41 o
   2   6  11   1819.94   1861.25     84.93 o
   2   6  12   1262.83   1205.22     48.45 o
   2   6  13   2959.06   2853.13     67.77 o
   2   6  14   2558.01   2511.85     56.97 o
   2   6  15   1373.67   1356.51     41.07 o
   2   6  16    558.06    517.51     26.40 o
   2   6  17    784.58    810.87     29.77 o
   2   6  18    232.74    222.51     14.47 o
   2   6  19    673.83    697.39     21.91 o
   2   7 -18    152.41    147.60     10.44 o
   2   7 -17    328.48    332.16     13.17 o
   2   7 -16    494.31    522.78     21.27 o
   2   7 -15    569.10    585.45     23.23 o
   2   7 -14     77.91     97.43     12.05 o
   2   7 -13    912.45    939.05     33.22 o
   2   7 -12    109.98     93.92     12.21 o
   2   7 -11    392.11    390.25     27.52 o
   2   7 -10    842.20    804.05     34.15 o
   2   7  -9   8307.81   8312.11     94.73 o
   2   7  -8    251.45    274.45     18.59 o
   2   7  -7   2081.86   2057.44     43.18 o
   2   7  -6    574.59    615.65     22.73 o
   2   7  -5     83.43     95.04     13.88 o
   2   7  -4    576.85    537.01     58.85 o
   2   7  -3  17459.80  18249.00    315.48 o
   2   7  -2    108.47     74.79     25.97 <
   2   7  -1   7392.89   7807.80    199.06 o
   2   7   0   1391.77   1388.43     84.76 o
   2   7   1   7222.41   8032.01    204.74 o
   2   7   2     73.12     78.23     26.08 <
   2   7   3  17871.80  19159.40    358.51 o
   2   7   4    545.84    524.48     45.10 o
   2   7   5    111.96     96.48      9.13 o
   2   7   6    602.52    664.47     18.65 o
   2   7   7   1971.44   2013.26     54.42 o
   2   7   8    254.78    250.18     20.94 o
   2   7   9   8453.02   8459.12    168.47 o
   2   7  10    809.75    746.64     54.12 o
   2   7  11    383.00    351.92     26.17 o
   2   7  12    103.11     84.60     16.61 o
   2   7  13    850.75    859.92     42.06 o
   2   7  14     84.70     86.15     14.36 o
   2   7  15    610.55    609.73     25.11 o
   2   7  16    542.41    516.95     25.62 o
   2   7  17    315.30    311.70     18.54 o
   2   7  18    156.50    148.61     13.42 o
   2   8 -18    120.80    135.79     12.83 o
   2   8 -17   1063.47   1082.82     24.52 o
   2   8 -16    135.71    124.00     11.34 o
   2   8 -15   3034.55   3314.46     52.49 o
   2   8 -14    809.38    833.05     28.46 o
   2   8 -13    150.07    144.76     15.09 o
   2   8 -12    800.50    781.20     30.07 o
   2   8 -11   2996.80   3055.04     61.95 o
   2   8 -10    160.10    165.59     14.19 o
   2   8  -9   3199.27   3179.83     53.74 o
   2   8  -8    445.80    448.46     21.57 o
   2   8  -7    197.74    210.55     12.48 o
   2   8  -6   1704.72   1630.50     35.30 o
   2   8  -5   5910.58   6036.05     64.17 o
   2   8  -4     71.15     81.39     14.44 o
   2   8  -3    139.22    122.12     15.31 o
   2   8  -2    174.41    169.98     16.13 o
   2   8  -1   4246.86   4630.63     56.50 o
   2   8   0   8856.54   9680.94    105.95 o
   2   8   1   4001.24   4447.94     62.07 o
   2   8   2    178.05    180.84     12.18 o
   2   8   3    156.00    163.97     15.41 o
   2   8   4     73.51     59.50     10.07 o
   2   8   5   5827.28   5906.51     86.80 o
   2   8   6   1713.30   1606.46     43.74 o
   2   8   7    209.27    226.52     12.28 o
   2   8   8    445.75    415.55     22.87 o
   2   8   9   3099.22   2934.93     62.73 o
   2   8  10    171.88    150.61     18.99 o
   2   8  11   2984.40   2821.44     92.93 o
   2   8  12    773.40    686.37     30.94 o
   2   8  13    154.58    127.20     14.78 o
   2   8  14    856.01    823.22     26.01 o
   2   8  15   2963.72   3020.27     51.97 o
   2   8  16    137.99    126.19     14.16 o
   2   8  17   1086.35   1092.91     31.24 o
   2   8  18    124.91    115.50     11.67 o
   2   9 -17    389.33    394.72     17.01 o
   2   9 -16    220.16    212.29     12.56 o
   2   9 -15    191.51    197.25     16.45 o
   2   9 -14   1228.93   1238.86     33.19 o
   2   9 -13    554.39    585.06     25.99 o
   2   9 -12   2736.67   2741.66     54.69 o
   2   9 -11    726.72    728.22     28.81 o
   2   9 -10    279.14    276.73     19.54 o
   2   9  -9   1073.73   1061.45     32.62 o
   2   9  -8   2098.30   2122.07     44.75 o
   2   9  -7   2132.58   2021.76     41.63 o
   2   9  -6    996.54   1027.08     32.14 o
   2   9  -5   2625.71   2624.14     55.85 o
   2   9  -4   1618.25   1622.78     37.25 o
   2   9  -3   3706.83   3742.60     44.96 o
   2   9  -2   2818.32   2756.45     38.49 o
   2   9  -1   4296.06   4328.16     53.27 o
   2   9   0    486.72    523.00     17.19 o
   2   9   1   4239.74   4262.12     47.07 o
   2   9   2   2670.97   2640.29     39.41 o
   2   9   3   3758.03   3809.49     53.98 o
   2   9   4   1619.99   1714.13     33.55 o
   2   9   5   2609.39   2545.35     53.57 o
   2   9   6   1010.19    982.57     31.86 o
   2   9   7   2219.81   2106.28     46.08 o
   2   9   8   2010.57   1940.74     50.34 o
   2   9   9   1104.97   1033.37     39.01 o
   2   9  10    253.85    264.36     28.05 o
   2   9  11    747.46    723.80     31.47 o
   2   9  12   2871.49   2789.55     59.91 o
   2   9  13    531.73    553.54     22.16 o
   2   9  14   1184.80   1107.85     29.21 o
   2   9  15    180.48    173.69     13.62 o
   2   9  16    231.43    220.95     16.33 o
   2   9  17    384.46    354.15     17.06 o
   2   9  18   1361.16   1322.88     55.50 o
   2  10 -17    418.94    453.04     18.89 o
   2  10 -16     77.50     71.22      9.70 o
   2  10 -15     98.23    122.85     16.69 o
   2  10 -14    482.30    429.66     28.24 o
   2  10 -13   2888.78   2853.47     87.02 o
   2  10 -12    906.99    941.32     52.94 o
   2  10 -11    206.35    180.88     27.03 o
   2  10 -10   1141.65   1092.21     54.51 o
   2  10  -9    215.41    200.19     22.77 o
   2  10  -8     98.95     98.62     13.32 o
   2  10  -7   6448.52   6539.60     98.92 o
   2  10  -6   4465.23   4617.83     80.32 o
   2  10  -5    438.85    404.56     26.27 o
   2  10  -4   1169.76   1173.25     27.23 o
   2  10  -3    278.77    289.87     11.71 o
   2  10  -2    277.39    241.44     12.84 o
   2  10  -1   3844.83   3866.67     45.67 o
   2  10   0   4865.36   5075.89     55.53 o
   2  10   1   3917.02   3917.55     48.24 o
   2  10   2    273.41    238.55     13.69 o
   2  10   3    280.06    303.52     15.56 o
   2  10   4   1183.00   1239.89     29.86 o
   2  10   5    439.68    421.17     22.09 o
   2  10   6   4498.51   4636.72     87.00 o
   2  10   7   6428.43   6354.86     90.86 o
   2  10   8    102.32    101.36     13.20 o
   2  10   9    215.37    233.53     19.85 o
   2  10  10   1134.53   1089.03     31.41 o
   2  10  11    183.40    191.39     16.51 o
   2  10  12    963.51    933.29     30.70 o
   2  10  13   2810.25   2690.02     45.44 o
   2  10  14    465.54    390.99     17.46 o
   2  10  15     98.27     77.76     11.94 o
   2  10  16     90.90     76.59      9.91 o
   2  10  17    429.28    440.05     25.35 o
   2  11 -16    849.56    902.15     25.68 o
   2  11 -15    318.96    375.18     19.34 o
   2  11 -14    329.71    334.87     23.88 o
   2  11 -13     24.95     39.39     16.52 <
   2  11 -12    362.42    378.17     33.42 o
   2  11 -11   2059.39   2131.56     75.77 o
   2  11 -10   2106.63   2341.13     78.76 o
   2  11  -9    761.77    765.48     33.85 o
   2  11  -8   1256.42   1217.63     35.16 o
   2  11  -7    403.34    404.49     25.93 o
   2  11  -6    174.84    184.92     17.74 o
   2  11  -5   5847.05   5935.20     72.81 o
   2  11  -4   1919.80   1903.16     37.24 o
   2  11  -3    331.93    366.35     14.26 o
   2  11  -2    343.04    348.70     18.55 o
   2  11  -1   1759.38   1745.95     32.48 o
   2  11   0   1286.92   1384.51     29.04 o
   2  11   1   1823.10   1842.53     33.85 o
   2  11   2    383.69    365.05     17.14 o
   2  11   3    350.41    372.99     18.37 o
   2  11   4   2000.61   1984.54     40.15 o
   2  11   5   5724.22   5766.17     88.28 o
   2  11   6    197.76    202.25     18.17 o
   2  11   7    439.52    422.36     21.26 o
   2  11   8   1285.24   1216.70     31.65 o
   2  11   9    745.76    687.93     26.53 o
   2  11  10   2025.63   2058.89     43.98 o
   2  11  11   2129.31   2127.34     45.88 o
   2  11  12    312.64    288.58     17.72 o
   2  11  13     24.18     22.61      7.70 <
   2  11  14    279.48    223.35     12.91 o
   2  11  15    326.41    321.62     17.63 o
   2  11  16    863.06    890.72     28.44 o
   2  12 -16     61.72     79.99      8.68 o
   2  12 -15    105.28    105.26      8.75 o
   2  12 -14   1525.72   1573.81     38.99 o
   2  12 -13      3.70      1.18     10.19 <
   2  12 -12     65.39     74.75     18.68 o
   2  12 -11    221.08    218.02     27.17 o
   2  12 -10    378.77    408.01     35.01 o
   2  12  -9   1038.25   1084.03     40.10 o
   2  12  -8   3295.93   3472.33     92.30 o
   2  12  -7   1104.69   1111.29     30.71 o
   2  12  -6    347.15    336.06     19.63 o
   2  12  -5    254.81    253.25     15.27 o
   2  12  -4   2445.42   2451.99     43.76 o
   2  12  -3     77.68     62.06      7.79 o
   2  12  -2   5722.49   5760.33     61.67 o
   2  12  -1    712.32    749.43     22.61 o
   2  12   0    271.97    269.78     14.25 o
   2  12   1    720.33    775.10     23.94 o
   2  12   2   5841.68   5923.65     67.52 o
   2  12   3     62.20     51.55      9.13 o
   2  12   4   2515.12   2528.73     54.66 o
   2  12   5    262.15    240.60     19.26 o
   2  12   6    352.17    334.12     20.07 o
   2  12   7   1134.46   1090.67     28.60 o
   2  12   8   3363.65   3411.26     56.99 o
   2  12   9   1039.75   1043.98     32.02 o
   2  12  10    384.25    379.60     20.07 o
   2  12  11    240.84    231.04     19.22 o
   2  12  12     72.09     78.34     13.07 o
   2  12  13      5.48      4.05      7.67 <
   2  12  14   1497.06   1371.16     30.35 o
   2  12  15     86.83     74.40     11.23 o
   2  12  16     69.24     61.48     10.52 o
   2  13 -15    542.39    521.80     20.13 o
   2  13 -14   1225.68   1321.35     28.04 o
   2  13 -13    144.46    139.75     10.76 o
   2  13 -12    893.39    978.17     31.15 o
   2  13 -11   1006.11   1064.05     32.61 o
   2  13 -10   1801.27   1836.63     43.29 o
   2  13  -9   2019.68   2098.89     40.13 o
   2  13  -8    299.32    313.23     17.25 o
   2  13  -7    272.27    277.72     16.31 o
   2  13  -6    844.66    906.87     24.59 o
   2  13  -5    917.06    905.43     22.47 o
   2  13  -4   1096.73   1145.90     27.06 o
   2  13  -3   1438.89   1405.06     31.36 o
   2  13  -2    242.31    267.46     15.36 o
   2  13  -1    515.64    546.76     20.04 o
   2  13   0    555.28    622.00     21.43 o
   2  13   1    534.84    580.26     22.36 o
   2  13   2    229.77    249.33     17.08 o
   2  13   3   1442.69   1486.77     42.44 o
   2  13   4   1109.79   1120.69     36.76 o
   2  13   5    905.86    885.21     33.01 o
   2  13   6    792.72    824.24     25.20 o
   2  13   7    273.94    271.14     16.10 o
   2  13   8    301.55    302.68     18.32 o
   2  13   9   1937.82   1881.16     41.33 o
   2  13  10   1736.23   1683.63     38.12 o
   2  13  11   1031.16   1004.80     34.17 o
   2  13  12    887.01    818.33     29.31 o
   2  13  13    160.81    143.10     11.40 o
   2  13  14   1229.79   1133.06     25.06 o
   2  13  15    607.45    623.34     28.40 o
   2  14 -14     42.75     45.45      6.34 o
   2  14 -13    785.84    809.08     21.95 o
   2  14 -12    470.07    486.93     17.50 o
   2  14 -11     55.19     49.94      8.30 o
   2  14 -10    590.72    609.20     21.65 o
   2  14  -9    122.97     98.42     10.48 o
   2  14  -8   1458.71   1496.98     34.02 o
   2  14  -7   1471.31   1575.51     32.49 o
   2  14  -6   1858.69   1947.77     36.10 o
   2  14  -5   1421.18   1466.78     29.05 o
   2  14  -4   2195.32   2308.96     32.07 o
   2  14  -3      1.84     -3.06      5.95 <
   2  14  -2   3028.15   3087.16     38.20 o
   2  14  -1   1653.29   1670.01     28.13 o
   2  14   0   6760.74   7089.65     58.40 o
   2  14   1   1708.50   1722.69     35.55 o
   2  14   2   2993.25   3094.48     52.78 o
   2  14   3      1.62      7.24     10.59 <
   2  14   4   2155.37   2202.25     50.06 o
   2  14   5   1414.64   1467.03     32.91 o
   2  14   6   1913.89   1960.07     37.71 o
   2  14   7   1465.91   1507.25     32.50 o
   2  14   8   1491.35   1495.62     36.64 o
   2  14   9    114.20    106.44     11.92 o
   2  14  10    580.11    572.80     21.66 o
   2  14  11     65.25     74.96     11.57 o
   2  14  12    464.90    450.55     20.46 o
   2  14  13    759.03    721.58     23.43 o
   2  14  14     49.71     53.95     10.63 o
   2  15 -13    302.27    301.10     24.99 o
   2  15 -12   2175.40   1979.36     29.45 o
   2  15 -11     21.99     17.51      6.75 <
   2  15 -10     39.69     46.71      8.98 o
   2  15  -9     70.99     73.47      8.78 o
   2  15  -8   1201.20   1219.12     26.29 o
   2  15  -7     83.75     78.56     10.08 o
   2  15  -6   1249.97   1312.80     32.50 o
   2  15  -5    239.47    241.76     13.93 o
   2  15  -4    227.12    211.47     12.02 o
   2  15  -3    760.36    748.75     18.88 o
   2  15  -2   1719.42   1828.81     30.91 o
   2  15  -1     35.26     38.64      7.66 o
   2  15   0    183.41    187.86     12.01 o
   2  15   1     41.39     49.42     10.11 o
   2  15   2   1682.66   1819.10     38.57 o
   2  15   3    713.14    688.93     27.61 o
   2  15   4    213.71    210.85     17.06 o
   2  15   5    227.04    232.53     14.25 o
   2  15   6   1222.29   1284.90     29.79 o
   2  15   7    104.30     94.94     11.64 o
   2  15   8   1168.47   1138.97     30.64 o
   2  15   9     56.78     53.65      9.05 o
   2  15  10     36.72     44.42      8.52 o
   2  15  11     25.22     16.40      7.59 <
   2  15  12   2255.85   2178.35     36.98 o
   2  15  13    310.73    291.88     19.47 o
   2  16 -11    497.85    481.68     22.89 o
   2  16 -10    249.51    219.46     13.24 o
   2  16  -9    605.99    577.07     18.91 o
   2  16  -8    161.12    178.61     12.06 o
   2  16  -7    763.47    757.30     23.37 o
   2  16  -6   1563.71   1578.09     33.93 o
   2  16  -5    868.36    885.53     23.54 o
   2  16  -4   1220.70   1242.43     27.94 o
   2  16  -3    258.06    277.14     14.70 o
   2  16  -2    736.11    762.38     23.50 o
   2  16  -1   1386.34   1389.32     35.64 o
   2  16   0    723.49    812.30     24.86 o
   2  16   1   1506.75   1500.78     33.76 o
   2  16   2    725.63    755.39     27.51 o
   2  16   3    258.06    284.40     17.72 o
   2  16   4   1169.24   1239.33     31.15 o
   2  16   5    944.40    975.97     27.27 o
   2  16   6   1485.53   1510.94     32.94 o
   2  16   7    724.81    720.55     23.78 o
   2  16   8    155.23    158.15     12.16 o
   2  16   9    653.28    665.33     20.85 o
   2  16  10    272.83    283.45     13.04 o
   2  16  11    485.10    467.82     16.92 o
   2  17 -10    564.61    571.63     35.41 o
   2  17  -9   1091.26   1039.65     35.22 o
   2  17  -8    289.77    267.77     14.25 o
   2  17  -7    722.87    723.52     22.90 o
   2  17  -6     37.35     55.05     11.43 o
   2  17  -5     18.93     16.00      8.10 <
   2  17  -4    392.70    428.08     23.89 o
   2  17  -3   1229.24   1270.15     28.50 o
   2  17  -2     99.97    103.54     10.80 o
   2  17  -1    408.74    434.98     19.51 o
   2  17   0     54.72     39.18      7.24 o
   2  17   1    388.68    430.77     19.70 o
   2  17   2    117.14    129.90     12.05 o
   2  17   3   1273.95   1299.74     30.18 o
   2  17   4    374.55    383.24     16.72 o
   2  17   5     19.21      7.48      6.27 <
   2  17   6     43.21     47.55      9.35 o
   2  17   7    691.98    742.26     24.43 o
   2  17   8    299.92    282.68     14.57 o
   2  17   9   1072.31   1044.28     26.62 o
   2  17  10    612.52    568.80     33.28 o
   2  18  -8    631.74    621.25     34.61 o
   2  18  -7   1229.77   1221.63     34.27 o
   2  18  -6    221.89    215.99     14.46 o
   2  18  -5    235.38    246.91     16.62 o
   2  18  -4    430.68    445.60     21.94 o
   2  18  -3    149.85    157.33     14.13 o
   2  18  -2    660.46    696.28     22.02 o
   2  18  -1    120.82    114.37     10.15 o
   2  18   0    239.64    229.59     14.98 o
   2  18   1    134.00    129.42     10.32 o
   2  18   2    678.16    731.66     20.69 o
   2  18   3    149.76    146.26     10.14 o
   2  18   4    479.46    470.07     16.26 o
   2  18   5    218.57    194.31     10.69 o
   2  18   6    219.94    220.68     12.59 o
   2  18   7   1215.54   1199.71     28.75 o
   2  18   8    572.73    561.42     23.94 o
   2  19  -5   1916.31   1898.91     40.92 o
   2  19  -4    265.87    252.41     16.44 o
   2  19  -3    365.05    341.00     26.21 o
   2  19  -2     78.23     91.22     14.57 o
   2  19  -1   1885.87   1606.59     37.81 o
   2  19   0     11.54      5.62      5.52 <
   2  19   1   1856.98   1742.44     34.38 o
   2  19   2     73.82     43.87      5.78 o
   2  19   3    382.46    308.64     18.28 o
   2  19   4    289.94    269.10     16.54 o
   2  19   5   1999.36   2004.58     42.08 o
   3   0   1   1656.96   1562.22     42.19 o
   3   0   2   1998.42   2088.27     58.24 o
   3   0   3    266.41    305.75     30.67 o
   3   0   4     10.74     -0.31     16.91 <
   3   0   5    513.29    512.10     22.29 o
   3   0   6    115.74    110.96     10.28 o
   3   0   7  12259.50  12259.30     90.26 o
   3   0   8    172.56    159.10     13.81 o
   3   0   9    601.55    569.72     22.09 o
   3   0  10    478.94    457.99     24.19 o
   3   0  11   1223.06   1170.20     44.60 o
   3   0  12    338.63    326.70     25.84 o
   3   0  13   6987.68   7134.33     98.19 o
   3   0  14    499.43    461.14     24.54 o
   3   0  15    300.36    308.29     20.70 o
   3   0  16    120.55    165.05     14.24 o
   3   0  17    151.30    164.78     12.66 o
   3   0  18    150.17    133.53     10.15 o
   3   0  19   1691.12   1808.54     29.15 o
   3   1 -19    279.59    305.89     12.22 o
   3   1 -18    650.08    704.40     21.19 o
   3   1 -17    124.68    128.46     11.20 o
   3   1 -16   1463.82   1581.03     37.49 o
   3   1 -15    175.16    166.00     15.29 o
   3   1 -14     28.39     37.24     11.89 o
   3   1 -13    299.50    312.62     21.85 o
   3   1 -12    357.24    329.10     22.30 o
   3   1 -11   2929.45   2844.97     58.95 o
   3   1 -10   2119.55   1986.54     47.49 o
   3   1  -9     20.92     10.51      9.70 <
   3   1  -8    130.14    115.13      9.59 o
   3   1  -7   1801.57   1743.78     32.79 o
   3   1  -6    666.63    670.57     20.03 o
   3   1  -5   7882.74   7899.68     84.26 o
   3   1  -4   2465.39   2595.55     85.44 o
   3   1  -3   2251.26   2291.66     75.99 o
   3   1  -2   2003.15   2020.48     68.51 o
   3   1  -1   9501.26  10050.90    145.03 o
   3   1   0   3357.59   3582.85     82.94 o
   3   1   1   8929.38   9242.09    141.61 o
   3   1   2   1951.64   1889.55     69.21 o
   3   1   3   2126.48   2064.06    100.59 o
   3   1   4   2468.88   2639.64    121.65 o
   3   1   5   8086.36   8210.36     97.99 o
   3   1   6    673.01    668.65     23.41 o
   3   1   7   1763.44   1660.69     38.67 o
   3   1   8    135.76    126.50     13.37 o
   3   1   9     16.33     29.55      9.35 o
   3   1  10   2107.84   2088.20     57.71 o
   3   1  11   2932.45   2869.72     70.39 o
   3   1  12    389.57    379.27     27.87 o
   3   1  13    300.47    297.71     20.26 o
   3   1  14     28.20     40.79     12.38 o
   3   1  15    168.37    132.06     15.65 o
   3   1  16   1417.66   1428.32     41.00 o
   3   1  17    145.60    154.23     14.24 o
   3   1  18    635.18    669.33     19.73 o
   3   1  19    286.81    312.12     15.48 o
   3   2 -19    135.26    131.83     10.96 o
   3   2 -18    174.67    182.26     11.31 o
   3   2 -17   1083.20   1146.12     29.03 o
   3   2 -16    252.36    265.64     16.68 o
   3   2 -15   1704.87   1833.28     37.29 o
   3   2 -14   3214.26   3414.05     49.22 o
   3   2 -13    156.98    174.57     13.40 o
   3   2 -12    311.10    310.51     17.43 o
   3   2 -11   3106.30   3073.68     62.45 o
   3   2 -10    215.43    215.89     18.65 o
   3   2  -9   4170.66   4060.64     61.79 o
   3   2  -8   4181.55   4051.80     54.09 o
   3   2  -7    390.26    366.52     15.95 o
   3   2  -6    811.82    824.90     22.25 o
   3   2  -5   3354.22   3308.51     49.14 o
   3   2  -4   1678.70   1574.68     69.44 o
   3   2  -3   1106.77   1070.58     65.29 o
   3   2  -2   8076.01   8684.03    178.71 o
   3   2  -1   3252.18   3434.91    110.31 o
   3   2   0   1760.01   1829.53     80.38 o
   3   2   1   3408.69   3726.96     82.45 o
   3   2   2   7931.55   8280.88    150.70 o
   3   2   3   1041.72    984.01     55.70 o
   3   2   4   1680.71   1589.11     99.85 o
   3   2   5   3448.90   3435.88     55.65 o
   3   2   6    775.53    806.07     20.86 o
   3   2   7    403.02    377.14     20.07 o
   3   2   8   4161.78   4024.37     64.53 o
   3   2   9   4074.93   3881.88     65.82 o
   3   2  10    222.34    206.19     20.59 o
   3   2  11   3196.82   3046.09     72.12 o
   3   2  12    327.75    304.65     19.36 o
   3   2  13    192.43    204.74     17.71 o
   3   2  14   3175.35   3270.72     65.70 o
   3   2  15   1574.89   1603.65     45.13 o
   3   2  16    247.79    257.86     15.58 o
   3   2  17   1062.58   1069.67     30.75 o
   3   2  18    168.26    171.45     12.49 o
   3   2  19    137.81    132.32     10.46 o
   3   3 -18    329.94    376.19     15.15 o
   3   3 -17    938.34   1027.59     27.11 o
   3   3 -16    308.87    321.27     17.67 o
   3   3 -15    405.48    393.05     16.87 o
   3   3 -14    223.52    246.67     13.89 o
   3   3 -13    289.74    286.23     14.66 o
   3   3 -12    903.76    906.34     26.19 o
   3   3 -11    563.44    576.35     29.13 o
   3   3 -10   1695.69   1762.94     47.39 o
   3   3  -9   8268.46   8291.59     98.94 o
   3   3  -8   2598.04   2421.16     51.00 o
   3   3  -7    738.91    765.51     24.74 o
   3   3  -6   3068.91   3164.41     46.15 o
   3   3  -5    146.74    147.08     10.96 o
   3   3  -4    766.36    786.33     23.97 o
   3   3  -3  15360.90  15960.30    265.08 o
   3   3  -2    241.84    199.76     33.25 o
   3   3  -1    836.31    725.68     56.15 o
   3   3   0   2871.20   2995.19    110.46 o
   3   3   1    820.29    775.16     46.33 o
   3   3   2    210.61    174.38     26.27 o
   3   3   3  15431.30  16235.50    234.73 o
   3   3   4    748.92    730.07     36.83 o
   3   3   5    146.39    148.40     12.69 o
   3   3   6   3132.02   3203.25     46.68 o
   3   3   7    713.89    711.94     23.19 o
   3   3   8   2530.73   2472.32     51.81 o
   3   3   9   8234.82   8127.65    109.23 o
   3   3  10   1743.45   1765.48     54.44 o
   3   3  11    570.84    548.25     32.36 o
   3   3  12    941.58    914.98     31.66 o
   3   3  13    307.82    297.27     21.91 o
   3   3  14    195.25    174.20     17.49 o
   3   3  15    445.96    409.36     23.31 o
   3   3  16    317.83    317.30     16.60 o
   3   3  17    949.62   1017.23     28.06 o
   3   3  18    330.34    343.64     16.04 o
   3   4 -18     30.77     26.66      5.61 o
   3   4 -17    355.05    378.93     16.78 o
   3   4 -16    194.03    223.66     12.12 o
   3   4 -15   2217.65   2455.72     39.93 o
   3   4 -14    643.67    694.88     22.80 o
   3   4 -13    353.74    362.45     16.29 o
   3   4 -12   1754.30   1811.39     33.56 o
   3   4 -11    439.05    431.20     23.08 o
   3   4 -10   2033.99   2057.12     47.76 o
   3   4  -9    171.96    180.68     15.69 o
   3   4  -8   1115.27   1173.53     34.42 o
   3   4  -7     18.83     36.19      8.75 o
   3   4  -6   6180.53   6039.12     59.93 o
   3   4  -5   2264.77   2229.87     39.35 o
   3   4  -4   1865.62   1922.13     39.24 o
   3   4  -3    281.99    294.07     17.91 o
   3   4  -2    797.47    820.60     34.68 o
   3   4  -1   1230.40   1339.22     79.90 o
   3   4   0  13768.60  13361.10    247.04 o
   3   4   1   1203.06   1184.08     76.51 o
   3   4   2    820.48    798.84     32.00 o
   3   4   3    300.53    324.88     19.49 o
   3   4   4   1797.39   1820.83     41.15 o
   3   4   5   2245.01   2273.62     39.52 o
   3   4   6   6094.65   6056.08     60.30 o
   3   4   7     16.58     27.64      9.35 <
   3   4   8   1133.63   1116.77     34.10 o
   3   4   9    192.01    174.90     15.99 o
   3   4  10   2041.22   2022.53     68.71 o
   3   4  11    440.07    401.31     30.87 o
   3   4  12   1737.81   1759.95     47.56 o
   3   4  13    346.92    354.62     22.83 o
   3   4  14    680.13    669.41     29.98 o
   3   4  15   2272.96   2290.57     51.52 o
   3   4  16    193.34    210.39     13.28 o
   3   4  17    377.54    349.23     16.75 o
   3   4  18     24.93     26.14      6.81 o
   3   5 -18   1378.97   1467.16     35.38 o
   3   5 -17    485.73    478.07     15.32 o
   3   5 -16     20.52     12.32      5.27 <
   3   5 -15    277.22    262.62     14.16 o
   3   5 -14   2347.89   2540.75     41.73 o
   3   5 -13    408.68    433.17     18.75 o
   3   5 -12   4493.39   4718.72     53.41 o
   3   5 -11    376.10    396.73     21.24 o
   3   5 -10     41.27     46.16     11.04 o
   3   5  -9     82.65     72.38     11.71 o
   3   5  -8   3380.56   3278.89     55.65 o
   3   5  -7   3484.56   3510.89     49.71 o
   3   5  -6   2877.71   2809.34     42.29 o
   3   5  -5   3418.84   3407.28     37.82 o
   3   5  -4    681.83    684.52     22.01 o
   3   5  -3    176.02    179.18     11.02 o
   3   5  -2   3725.99   3923.53     44.28 o
   3   5  -1   3323.94   3376.99     36.76 o
   3   5   0     32.12     28.94      6.10 o
   3   5   1   3455.01   3480.59     40.63 o
   3   5   2   3772.83   3844.57     40.20 o
   3   5   3    173.90    186.99     15.77 o
   3   5   4    718.37    743.86     25.61 o
   3   5   5   3333.12   3344.86     49.38 o
   3   5   6   2885.28   2880.18     43.48 o
   3   5   7   3629.26   3731.92     51.75 o
   3   5   8   3388.59   3271.02     60.55 o
   3   5   9     94.48     73.80     15.35 o
   3   5  10     38.20     18.15     18.10 <
   3   5  11    405.70    480.56     51.14 o
   3   5  12   4433.05   4412.22     99.74 o
   3   5  13    387.61    381.59     31.10 o
   3   5  14   2378.60   2479.59     73.33 o
   3   5  15    307.77    302.66     19.05 o
   3   5  16     24.62     21.01      7.67 <
   3   5  17    479.91    478.41     19.84 o
   3   5  18   1390.23   1466.57     33.91 o
   3   6 -18     94.82     80.31     11.27 o
   3   6 -17    132.75    125.30      9.88 o
   3   6 -16    111.21    118.22      8.26 o
   3   6 -15    435.33    471.07     15.88 o
   3   6 -14    167.00    174.99     11.21 o
   3   6 -13   1378.17   1528.10     33.08 o
   3   6 -12    158.85    157.40     11.89 o
   3   6 -11     29.26     36.47      7.04 o
   3   6 -10    157.55    159.72     15.36 o
   3   6  -9    340.46    349.96     18.21 o
   3   6  -8    384.60    380.94     16.00 o
   3   6  -7   5907.41   5938.44     66.69 o
   3   6  -6   2323.25   2210.23     38.86 o
   3   6  -5   1952.45   1987.04     30.10 o
   3   6  -4   4266.19   4208.49     39.59 o
   3   6  -3    117.76    120.73      7.02 o
   3   6  -2   6089.04   6458.56     46.96 o
   3   6  -1   2828.78   2879.13     33.36 o
   3   6   0   3852.82   3981.54     39.08 o
   3   6   1   3017.42   3067.10     41.00 o
   3   6   2   6090.02   6377.28     61.75 o
   3   6   3    125.91    142.57     12.16 o
   3   6   4   4276.73   4299.75     61.20 o
   3   6   5   1951.73   2007.00     44.77 o
   3   6   6   2250.44   2321.46     44.78 o
   3   6   7   5865.67   5957.82     80.71 o
   3   6   8    425.08    395.91     22.90 o
   3   6   9    331.26    368.04     29.27 o
   3   6  10    146.55    118.93     21.65 o
   3   6  11     25.08     26.49     13.83 <
   3   6  12    169.52    175.43     22.76 o
   3   6  13   1363.30   1355.93     55.24 o
   3   6  14    172.85    167.70     15.07 o
   3   6  15    414.13    443.78     19.02 o
   3   6  16    104.46    101.50      8.67 o
   3   6  17    130.15    126.97     10.51 o
   3   6  18     84.58     81.25     12.08 o
   3   7 -17     48.86     55.93      7.18 o
   3   7 -16   4774.25   5116.42     67.40 o
   3   7 -15    183.02    179.22     11.60 o
   3   7 -14    346.94    361.81     16.81 o
   3   7 -13     89.13     84.80      7.73 o
   3   7 -12    181.57    155.89      9.81 o
   3   7 -11    468.67    490.63     16.32 o
   3   7 -10   5784.66   5903.95     54.15 o
   3   7  -9    538.46    539.48     21.13 o
   3   7  -8    394.62    392.51     17.72 o
   3   7  -7    231.64    232.18     13.01 o
   3   7  -6    223.99    265.80     16.28 o
   3   7  -5    850.23    867.53     20.31 o
   3   7  -4   3287.10   3349.84     40.41 o
   3   7  -3    198.46    193.64     10.78 o
   3   7  -2    681.08    679.28     16.67 o
   3   7  -1    382.10    388.90     12.97 o
   3   7   0   1272.85   1190.60     21.25 o
   3   7   1    421.88    420.85     15.69 o
   3   7   2    657.17    656.45     23.55 o
   3   7   3    200.87    200.99     13.81 o
   3   7   4   3260.07   3329.92     48.89 o
   3   7   5    850.90    902.43     36.22 o
   3   7   6    214.83    229.29     15.32 o
   3   7   7    242.71    250.33     23.10 o
   3   7   8    435.17    400.59     18.42 o
   3   7   9    536.94    541.62     26.67 o
   3   7  10   5752.51   5441.31     88.04 o
   3   7  11    488.34    486.87     24.93 o
   3   7  12    168.48    153.64     15.07 o
   3   7  13     81.36     66.85     10.02 o
   3   7  14    363.15    362.15     15.80 o
   3   7  15    169.76    175.54     11.38 o
   3   7  16   4671.95   4558.66     51.32 o
   3   7  17     49.00     54.46      7.28 o
   3   8 -17    146.95    136.50     25.97 o
   3   8 -16    198.13    199.80     13.44 o
   3   8 -15    104.61    115.37     13.24 o
   3   8 -14   1414.27   1432.45     27.10 o
   3   8 -13    653.22    653.76     19.70 o
   3   8 -12    200.96    213.43     12.39 o
   3   8 -11     16.41     17.16      7.01 <
   3   8 -10    334.48    311.72     15.07 o
   3   8  -9    254.04    267.47     14.27 o
   3   8  -8   2802.46   2637.29     54.53 o
   3   8  -7   2199.62   2156.75     48.60 o
   3   8  -6     45.92     38.51      8.79 o
   3   8  -5     96.50     81.57      8.67 o
   3   8  -4   5701.47   5695.79     50.93 o
   3   8  -3    420.56    421.57     13.68 o
   3   8  -2   9061.41   9444.11     64.00 o
   3   8  -1     35.54     33.40      6.53 o
   3   8   0    155.04    165.96      9.46 o
   3   8   1     53.24     70.48      8.52 o
   3   8   2   9035.02   9060.79     79.95 o
   3   8   3    393.69    407.50     21.29 o
   3   8   4   5760.81   5737.38     61.64 o
   3   8   5     86.84     80.23     11.17 o
   3   8   6     38.97     32.57     15.28 <
   3   8   7   2179.42   2119.35     49.68 o
   3   8   8   2761.52   2637.01     67.47 o
   3   8   9    264.23    244.41     14.68 o
   3   8  10    321.37    304.54     23.76 o
   3   8  11     18.26     16.04     12.01 <
   3   8  12    198.25    194.62     19.80 o
   3   8  13    631.04    613.56     22.58 o
   3   8  14   1482.07   1406.04     36.17 o
   3   8  15    118.18    121.42     14.81 o
   3   8  16    205.32    187.01     15.01 o
   3   8  17    145.02    124.35     14.73 o
   3   9 -16    381.73    375.12     17.01 o
   3   9 -15    179.87    190.06     14.34 o
   3   9 -14   1075.49   1149.61     29.34 o
   3   9 -13    281.97    287.15     14.20 o
   3   9 -12    812.45    904.84     25.58 o
   3   9 -11   1669.25   1756.60     36.46 o
   3   9 -10    320.13    348.04     17.45 o
   3   9  -9     49.20     63.25      9.63 o
   3   9  -8    564.59    584.31     21.94 o
   3   9  -7   1708.81   1670.24     43.40 o
   3   9  -6   1795.58   1828.01     41.32 o
   3   9  -5   6548.33   6724.64     64.46 o
   3   9  -4   1368.14   1426.59     31.40 o
   3   9  -3     31.03     44.11      8.59 o
   3   9  -2    363.59    344.20     13.72 o
   3   9  -1   2460.71   2492.69     37.55 o
   3   9   0     18.25     16.18      5.65 <
   3   9   1   2641.97   2717.17     42.23 o
   3   9   2    382.82    402.15     21.44 o
   3   9   3     48.81     69.07     10.42 o
   3   9   4   1371.59   1381.90     35.75 o
   3   9   5   6526.11   6479.15     61.32 o
   3   9   6   1747.59   1779.89     42.57 o
   3   9   7   1719.35   1725.92     45.98 o
   3   9   8    515.25    495.09     21.33 o
   3   9   9     55.85     64.42      9.91 o
   3   9  10    340.13    348.85     18.47 o
   3   9  11   1704.23   1622.72     43.59 o
   3   9  12    793.34    785.25     30.21 o
   3   9  13    284.05    254.20     21.28 o
   3   9  14   1089.13   1115.93     38.72 o
   3   9  15    206.95    218.83     17.12 o
   3   9  16    354.17    335.53     23.52 o
   3  10 -16    189.18    177.94     14.46 o
   3  10 -15    185.27    225.09     14.84 o
   3  10 -14    694.26    736.29     22.58 o
   3  10 -13   1006.24   1086.39     29.42 o
   3  10 -12   1215.49   1243.57     28.76 o
   3  10 -11    588.56    625.38     21.75 o
   3  10 -10   1174.10   1212.31     30.63 o
   3  10  -9    500.91    529.88     21.40 o
   3  10  -8    878.98    888.85     24.28 o
   3  10  -7    555.80    583.57     16.90 o
   3  10  -6   7307.85   7533.30     77.40 o
   3  10  -5    588.04    607.15     20.82 o
   3  10  -4    147.94    157.78     12.18 o
   3  10  -3    314.73    337.37     14.74 o
   3  10  -2     42.48     43.79      7.99 o
   3  10  -1    255.98    242.23     11.48 o
   3  10   0   9557.63   9767.04     77.56 o
   3  10   1    265.14    268.44     16.48 o
   3  10   2     28.17     19.85      7.46 <
   3  10   3    300.64    311.06     18.30 o
   3  10   4    146.22    153.79     16.13 o
   3  10   5    602.34    617.98     23.31 o
   3  10   6   7472.12   7482.20     68.71 o
   3  10   7    533.43    550.71     20.89 o
   3  10   8    894.81    934.82     26.80 o
   3  10   9    509.06    513.77     20.20 o
   3  10  10   1162.75   1190.07     31.35 o
   3  10  11    600.86    602.07     32.23 o
   3  10  12   1181.70   1105.82     41.38 o
   3  10  13    973.17    912.53     30.73 o
   3  10  14    698.68    708.79     29.49 o
   3  10  15    199.08    216.37     15.38 o
   3  10  16    195.21    217.63     17.62 o
   3  11 -15     94.58     97.73      7.97 o
   3  11 -14    298.05    293.00     17.32 o
   3  11 -13    146.65    162.53     12.73 o
   3  11 -12    731.91    785.53     27.87 o
   3  11 -11     81.04     81.71      9.76 o
   3  11 -10     11.23      6.00      6.30 <
   3  11  -9   1589.26   1605.45     29.52 o
   3  11  -8   3086.35   3172.03     42.04 o
   3  11  -7    668.50    709.22     18.91 o
   3  11  -6   1191.42   1276.25     26.90 o
   3  11  -5    638.56    661.47     16.70 o
   3  11  -4    743.03    781.49     24.28 o
   3  11  -3   3360.39   3458.22     48.43 o
   3  11  -2    758.30    766.83     22.82 o
   3  11  -1   1256.16   1289.42     30.15 o
   3  11   0    145.20    150.70     12.89 o
   3  11   1   1295.13   1272.77     34.78 o
   3  11   2    722.34    717.04     29.43 o
   3  11   3   3288.74   3376.63     61.04 o
   3  11   4    763.42    760.94     28.75 o
   3  11   5    637.01    617.11     22.32 o
   3  11   6   1217.19   1267.92     31.15 o
   3  11   7    680.70    696.53     23.50 o
   3  11   8   2946.22   2949.75     46.24 o
   3  11   9   1654.96   1653.81     33.98 o
   3  11  10     11.72     -2.01     10.00 <
   3  11  11     79.16     76.91     12.62 o
   3  11  12    746.50    705.17     27.60 o
   3  11  13    151.28    150.56     13.42 o
   3  11  14    297.90    301.78     18.73 o
   3  11  15     88.83     98.55     13.69 o
   3  12 -14     61.60     84.23      8.21 o
   3  12 -13     23.08     33.91      7.19 o
   3  12 -12    162.15    164.57     15.56 o
   3  12 -11   1007.53   1057.99     32.33 o
   3  12 -10    175.21    175.86     13.00 o
   3  12  -9   2078.96   2128.76     37.36 o
   3  12  -8     96.52     79.22     10.39 o
   3  12  -7    412.15    399.76     17.45 o
   3  12  -6    454.67    467.15     17.36 o
   3  12  -5   1643.89   1703.99     32.01 o
   3  12  -4    366.65    400.63     14.74 o
   3  12  -3    387.93    376.75     14.39 o
   3  12  -2    451.13    473.13     15.95 o
   3  12  -1    619.83    633.17     19.01 o
   3  12   0    136.22    133.20     10.22 o
   3  12   1    585.16    617.60     19.40 o
   3  12   2    458.17    466.43     19.13 o
   3  12   3    406.26    422.34     19.27 o
   3  12   4    381.73    387.95     18.59 o
   3  12   5   1687.85   1704.57     36.35 o
   3  12   6    436.47    425.57     18.91 o
   3  12   7    406.55    405.17     18.31 o
   3  12   8     87.26     75.24     10.95 o
   3  12   9   2034.63   2024.81     41.29 o
   3  12  10    200.09    201.80     14.51 o
   3  12  11   1009.06    954.58     31.29 o
   3  12  12    163.94    154.81     13.24 o
   3  12  13     24.98     22.40      6.94 o
   3  12  14     60.91     52.39     10.18 o
   3  13 -13    484.00    501.94     17.05 o
   3  13 -12     40.52     33.50      6.75 o
   3  13 -11     60.31     53.83      9.95 o
   3  13 -10    979.33   1014.10     30.75 o
   3  13  -9    666.43    652.79     19.90 o
   3  13  -8    693.18    662.26     18.53 o
   3  13  -7    989.09   1016.09     23.71 o
   3  13  -6    596.85    595.95     19.06 o
   3  13  -5    343.29    363.39     15.69 o
   3  13  -4    637.48    633.10     18.11 o
   3  13  -3   3723.96   3847.73     48.61 o
   3  13  -2   1257.43   1326.10     29.11 o
   3  13  -1   2290.53   2377.49     38.36 o
   3  13   0     46.48     49.88      7.90 o
   3  13   1   2274.29   2451.89     40.57 o
   3  13   2   1255.63   1290.35     30.38 o
   3  13   3   3777.15   3769.65     51.01 o
   3  13   4    587.22    607.96     21.54 o
   3  13   5    406.30    411.10     19.13 o
   3  13   6    602.69    594.48     25.54 o
   3  13   7    868.22    849.65     26.28 o
   3  13   8    657.23    639.64     22.18 o
   3  13   9    673.33    641.67     25.69 o
   3  13  10   1014.46    989.14     26.56 o
   3  13  11     57.04     63.24      9.76 o
   3  13  12     41.88     39.53      8.06 o
   3  13  13    484.47    440.75     19.47 o
   3  14 -12    252.99    223.35     12.11 o
   3  14 -11    630.09    621.10     21.00 o
   3  14 -10     86.10     82.47     10.04 o
   3  14  -9    109.85    115.84     10.11 o
   3  14  -8     26.14     28.01      6.29 o
   3  14  -7   2150.14   2221.22     33.15 o
   3  14  -6   1008.12   1027.87     23.64 o
   3  14  -5    175.54    170.04     11.06 o
   3  14  -4     60.10     44.04      7.76 o
   3  14  -3    185.14    176.92     12.57 o
   3  14  -2    217.21    231.68     14.40 o
   3  14  -1    315.77    307.11     14.60 o
   3  14   0    157.18    184.76     11.46 o
   3  14   1    321.71    321.34     15.51 o
   3  14   2    219.68    234.91     13.89 o
   3  14   3    181.15    173.10     12.96 o
   3  14   4     64.52     72.04     11.75 o
   3  14   5    172.46    184.75     15.60 o
   3  14   6   1048.27   1059.43     31.72 o
   3  14   7   2161.25   2171.44     43.07 o
   3  14   8     23.17     35.44      8.44 o
   3  14   9    110.38     94.53      9.60 o
   3  14  10     92.12     83.84      8.58 o
   3  14  11    644.59    577.42     20.45 o
   3  14  12    268.35    240.73     17.89 o
   3  15 -11   1109.76   1003.02     30.83 o
   3  15 -10    330.81    292.88     14.22 o
   3  15  -9     21.61     34.04      5.89 o
   3  15  -8    127.49    115.51      8.54 o
   3  15  -7   1429.78   1449.29     31.88 o
   3  15  -6    113.89    122.95     10.04 o
   3  15  -5   2626.89   2547.92     46.67 o
   3  15  -4    159.86    159.92     13.11 o
   3  15  -3    225.40    220.82     13.07 o
   3  15  -2    140.14    131.93     10.73 o
   3  15  -1   1528.77   1600.73     29.93 o
   3  15   0      0.34      4.06      6.58 <
   3  15   1   1607.96   1688.69     31.77 o
   3  15   2    142.05    137.32     13.08 o
   3  15   3    208.70    198.94     15.05 o
   3  15   4    146.54    151.60     13.49 o
   3  15   5   2620.15   2729.79     48.33 o
   3  15   6    114.48    124.99     12.42 o
   3  15   7   1452.16   1445.54     32.71 o
   3  15   8    119.84     94.09     11.47 o
   3  15   9     24.57     31.29      8.34 o
   3  15  10    335.51    318.12     21.19 o
   3  15  11   1095.83    997.26     32.70 o
   3  16  -9    432.27    313.32     23.31 o
   3  16  -8    809.34    745.08     26.97 o
   3  16  -7   1297.38   1184.71     28.41 o
   3  16  -6     91.70     90.24      9.81 o
   3  16  -5      7.42      5.39      5.65 <
   3  16  -4    637.89    571.53     20.47 o
   3  16  -3     51.05     58.21      6.95 o
   3  16  -2   1320.06   1311.08     27.47 o
   3  16  -1    637.24    597.16     20.96 o
   3  16   0      5.86     21.17      7.91 <
   3  16   1    601.93    548.09     20.55 o
   3  16   2   1325.53   1342.41     32.20 o
   3  16   3     59.59     76.32      9.60 o
   3  16   4    619.38    601.97     21.75 o
   3  16   5      4.83     14.98      7.08 <
   3  16   6     97.66    111.46     10.22 o
   3  16   7   1260.35   1188.20     26.89 o
   3  16   8    810.57    786.82     25.09 o
   3  16   9    423.48    431.70     23.37 o
   3  17  -6     35.66     48.10      7.62 o
   3  17  -5    133.91    124.89     11.77 o
   3  17  -4    409.21    386.66     19.68 o
   3  17  -3    860.25    942.37     45.47 o
   3  17  -2    282.21    252.46     16.11 o
   3  17  -1    342.95    340.95     19.71 o
   3  17   0      0.30     -1.20      5.79 <
   3  17   1    365.81    384.14     17.86 o
   3  17   2    262.25    206.01     12.21 o
   3  17   3    832.06    870.87     23.14 o
   3  17   4    412.26    385.31     15.55 o
   3  17   5    141.05    118.94      9.35 o
   3  17   6     32.43     33.37      5.31 o
   3  17   7    281.26    275.32     14.20 o
   3  18  -4    634.10    569.93     29.33 o
   3  18  -3     21.83     27.48      9.15 o
   3  18  -2    864.12    772.38     36.98 o
   3  18  -1    375.79    329.44     16.20 o
   3  18   0   2879.20   2691.78     45.81 o
   3  18   1    363.21    338.90     16.80 o
   3  18   2    855.95    785.99     24.83 o
   3  18   3     28.96     22.26      5.59 o
   3  18   4    632.14    518.53     23.19 o
   3  18   5    123.71    129.85     13.93 o
   4   0   0  13350.80  13153.30     92.54 o
   4   0   1     48.02     41.44      5.15 o
   4   0   2      6.02     21.68      5.58 o
   4   0   3    129.06    136.44      8.62 o
   4   0   4   1905.65   2016.94     30.18 o
   4   0   5   1032.02   1016.76     30.81 o
   4   0   6  13767.00  13819.40    114.99 o
   4   0   7     84.52    103.56     11.68 o
   4   0   8   1011.17    881.08     27.79 o
   4   0   9     50.39     56.84      9.33 o
   4   0  10   1109.22   1098.88     29.79 o
   4   0  11    402.35    397.11     19.32 o
   4   0  12   1834.43   1777.97     41.86 o
   4   0  13      9.31      0.31      7.43 <
   4   0  14   1079.84   1132.25     27.50 o
   4   0  15     45.87     41.42      7.43 o
   4   0  16    347.40    349.06     15.61 o
   4   0  17     37.60     37.92      5.69 o
   4   1 -17    260.58    278.05     12.31 o
   4   1 -16    129.35    113.11      9.71 o
   4   1 -15    142.88    134.44     10.70 o
   4   1 -14   1456.46   1521.46     31.84 o
   4   1 -13    453.13    432.42     18.47 o
   4   1 -12   1568.19   1671.03     35.71 o
   4   1 -11    694.71    712.92     20.79 o
   4   1 -10    225.83    232.81     14.26 o
   4   1  -9    257.15    291.84     17.70 o
   4   1  -8   3193.41   3142.15     59.01 o
   4   1  -7    331.56    347.24     21.00 o
   4   1  -6   2488.15   2496.19     49.56 o
   4   1  -5    351.78    334.17     18.75 o
   4   1  -4     39.55     51.31      6.57 o
   4   1  -3   3496.45   3572.03     35.48 o
   4   1  -2   1140.68   1167.65     20.14 o
   4   1  -1     37.01     56.40      5.10 o
   4   1   0    407.16    431.56     11.33 o
   4   1   1     46.48     44.54      5.15 o
   4   1   2   1135.18   1141.61     24.48 o
   4   1   3   3548.01   3639.53     44.10 o
   4   1   4     35.44     50.24      6.37 o
   4   1   5    362.20    370.43     19.25 o
   4   1   6   2513.42   2463.20     48.21 o
   4   1   7    361.67    358.39     18.47 o
   4   1   8   3258.31   3228.78     62.52 o
   4   1   9    261.05    280.62     18.86 o
   4   1  10    221.26    235.07     15.05 o
   4   1  11    697.60    735.66     24.97 o
   4   1  12   1579.24   1571.56     35.88 o
   4   1  13    427.46    388.14     18.31 o
   4   1  14   1450.72   1528.84     39.03 o
   4   1  15    162.12    178.67     11.80 o
   4   1  16    110.14    118.92      9.03 o
   4   1  17    258.00    270.58     14.94 o
   4   2 -17    250.94    254.92     11.64 o
   4   2 -16    258.76    249.48     13.33 o
   4   2 -15   1201.56   1227.83     30.02 o
   4   2 -14    371.19    383.11     16.78 o
   4   2 -13     34.78     20.96      7.65 <
   4   2 -12    176.56    172.33     11.77 o
   4   2 -11    710.43    730.92     21.32 o
   4   2 -10    852.10    856.69     22.54 o
   4   2  -9    936.53    927.05     23.80 o
   4   2  -8   1771.03   1772.98     45.22 o
   4   2  -7   1749.10   1721.64     43.13 o
   4   2  -6    565.28    578.39     24.76 o
   4   2  -5   1069.31   1048.43     28.18 o
   4   2  -4   2664.29   2649.70     39.86 o
   4   2  -3   1278.46   1287.22     27.13 o
   4   2  -2   4680.00   4768.73     37.64 o
   4   2  -1    202.66    178.05      7.80 o
   4   2   0    978.86   1093.36     15.72 o
   4   2   1    182.55    157.51      6.91 o
   4   2   2   4736.18   4881.29     37.47 o
   4   2   3   1287.95   1275.64     23.42 o
   4   2   4   2635.50   2649.52     34.18 o
   4   2   5   1120.10   1103.54     27.95 o
   4   2   6    516.92    524.16     24.83 o
   4   2   7   1711.45   1705.81     39.73 o
   4   2   8   1792.22   1734.14     46.04 o
   4   2   9    946.21    954.78     35.71 o
   4   2  10    916.46    952.94     26.97 o
   4   2  11    738.22    763.56     27.46 o
   4   2  12    176.80    189.70     14.88 o
   4   2  13     37.32     27.41      8.20 o
   4   2  14    368.06    370.01     18.10 o
   4   2  15   1184.68   1171.15     31.12 o
   4   2  16    265.08    266.87     12.14 o
   4   2  17    250.31    229.48     17.45 o
   4   3 -17      4.91      3.27      6.61 <
   4   3 -16   2360.17   2439.62     33.24 o
   4   3 -15     26.38     26.28      7.76 o
   4   3 -14    197.34    200.57     12.93 o
   4   3 -13     93.09     89.16      9.01 o
   4   3 -12    123.01    125.14     10.32 o
   4   3 -11    457.18    474.05     17.70 o
   4   3 -10   3552.74   3641.10     47.19 o
   4   3  -9    739.36    731.87     21.44 o
   4   3  -8    592.69    551.34     26.00 o
   4   3  -7    618.60    589.88     22.56 o
   4   3  -6    142.83    137.59     13.45 o
   4   3  -5    261.39    265.69     15.99 o
   4   3  -4   3217.14   3269.94     36.11 o
   4   3  -3   1120.94   1120.64     19.11 o
   4   3  -2   1283.10   1345.68     19.25 o
   4   3  -1   1549.38   1540.99     22.91 o
   4   3   0     91.63     97.30      5.96 o
   4   3   1   1579.04   1572.08     21.91 o
   4   3   2   1231.96   1284.50     19.72 o
   4   3   3   1147.14   1152.70     20.53 o
   4   3   4   3194.78   3330.39     39.18 o
   4   3   5    243.00    233.84     12.91 o
   4   3   6    158.44    143.85     10.93 o
   4   3   7    625.58    609.13     22.80 o
   4   3   8    605.08    563.68     27.01 o
   4   3   9    674.51    616.48     21.03 o
   4   3  10   3583.50   3599.89     50.17 o
   4   3  11    479.49    502.30     22.40 o
   4   3  12    114.50    114.34     12.29 o
   4   3  13     96.42     92.72     11.36 o
   4   3  14    204.79    207.04     13.76 o
   4   3  15     22.67     38.17      7.52 o
   4   3  16   2410.35   2515.36     39.80 o
   4   3  17      5.74     15.89      7.56 <
   4   4 -17    317.47    348.60     23.04 o
   4   4 -16     10.21     15.25      4.97 o
   4   4 -15      2.17     -3.87      5.54 <
   4   4 -14    637.47    665.96     20.28 o
   4   4 -13   2391.73   2550.04     37.18 o
   4   4 -12    326.92    360.93     15.66 o
   4   4 -11    156.20    144.37     10.75 o
   4   4 -10     31.97     25.39      6.17 o
   4   4  -9     18.57     17.77      6.17 <
   4   4  -8     51.40      8.33     10.58 <
   4   4  -7   8144.13   8286.08     85.63 o
   4   4  -6      4.59     10.62      6.77 <
   4   4  -5     47.62     31.80      5.18 o
   4   4  -4   1879.56   1945.20     32.49 o
   4   4  -3    108.97    103.92      6.56 o
   4   4  -2   2793.75   2914.21     32.79 o
   4   4  -1   1659.29   1654.39     24.67 o
   4   4   0    731.52    733.54     15.37 o
   4   4   1   1599.20   1652.01     26.81 o
   4   4   2   2851.22   2969.11     38.62 o
   4   4   3    118.15    126.14     10.12 o
   4   4   4   1816.31   1887.07     32.57 o
   4   4   5     40.31     29.99      6.36 o
   4   4   6      2.56     -5.83      9.13 <
   4   4   7   8074.37   8435.82    101.93 o
   4   4   8     20.07     19.19     10.95 <
   4   4   9     11.09     16.20      8.64 <
   4   4  10     44.81     69.07     10.89 o
   4   4  11    137.61    121.54     15.26 o
   4   4  12    341.46    368.55     23.56 o
   4   4  13   2298.03   2361.44     53.31 o
   4   4  14    617.77    588.42     26.23 o
   4   4  15      0.85     12.47      6.98 <
   4   4  16     12.10     31.15      9.61 o
   4   4  17    318.30    328.57     32.33 o
   4   5 -16     17.75     23.32      4.79 o
   4   5 -15    191.60    188.19      9.11 o
   4   5 -14    670.93    709.25     18.36 o
   4   5 -13     71.43     77.08      8.37 o
   4   5 -12   1112.85   1178.87     24.08 o
   4   5 -11   1891.48   1901.94     30.67 o
   4   5 -10    182.22    187.10     10.93 o
   4   5  -9     14.37     18.18      5.86 o
   4   5  -8   1131.30   1160.48     24.14 o
   4   5  -7   5148.30   5313.61     63.08 o
   4   5  -6   1142.57   1191.45     27.02 o
   4   5  -5   8161.73   8267.50     77.34 o
   4   5  -4    860.02    861.27     19.22 o
   4   5  -3    109.21    105.79      6.75 o
   4   5  -2    799.58    803.87     19.86 o
   4   5  -1   2629.30   2629.08     35.14 o
   4   5   0    776.67    764.74     20.21 o
   4   5   1   2638.03   2663.88     45.15 o
   4   5   2    787.58    799.98     24.43 o
   4   5   3    105.31    109.41      9.87 o
   4   5   4    851.16    862.72     23.24 o
   4   5   5   8207.04   8113.21     76.62 o
   4   5   6   1209.20   1269.64     34.37 o
   4   5   7   5281.96   5460.68     82.80 o
   4   5   8   1031.59   1056.17     25.76 o
   4   5   9     13.51     11.77      6.57 <
   4   5  10    174.02    164.64     16.94 o
   4   5  11   1866.63   1917.33     49.23 o
   4   5  12   1133.75   1175.81     38.04 o
   4   5  13     71.55     68.18     11.75 o
   4   5  14    664.73    683.15     25.31 o
   4   5  15    187.19    205.05     13.75 o
   4   5  16     20.21     28.62      6.02 o
   4   6 -16     95.80    105.53     13.47 o
   4   6 -15    346.07    353.88     12.90 o
   4   6 -14    801.56    818.28     19.25 o
   4   6 -13   1329.46   1345.48     26.11 o
   4   6 -12    421.84    435.81     14.83 o
   4   6 -11   1187.13   1235.92     24.88 o
   4   6 -10    188.36    189.99     10.20 o
   4   6  -9   1224.46   1330.25     24.45 o
   4   6  -8    123.92    128.32      8.85 o
   4   6  -7   1251.74   1236.01     33.33 o
   4   6  -6    869.40    943.11     31.35 o
   4   6  -5    257.03    281.24     16.50 o
   4   6  -4    107.36    103.73      8.38 o
   4   6  -3    334.42    327.62     13.60 o
   4   6  -2    330.63    320.09     13.17 o
   4   6  -1    592.97    614.51     19.90 o
   4   6   0   4319.41   4481.44     56.93 o
   4   6   1    602.20    596.99     24.33 o
   4   6   2    367.90    372.15     16.89 o
   4   6   3    365.11    353.92     17.87 o
   4   6   4    101.02     91.37     10.08 o
   4   6   5    208.20    209.72     14.97 o
   4   6   6    979.07   1020.41     27.00 o
   4   6   7   1202.14   1212.17     25.78 o
   4   6   8    174.10    179.59     12.29 o
   4   6   9   1144.66   1147.08     26.89 o
   4   6  10    187.48    225.13     18.13 o
   4   6  11   1183.84   1171.17     38.07 o
   4   6  12    442.04    416.48     23.07 o
   4   6  13   1354.03   1245.30     34.17 o
   4   6  14    785.85    749.91     25.31 o
   4   6  15    306.79    307.55     13.81 o
   4   6  16    115.34    116.65     21.61 o
   4   7 -15    102.97    109.80      8.27 o
   4   7 -14    330.90    341.60     15.96 o
   4   7 -13    255.11    263.48     11.92 o
   4   7 -12     19.17     19.24      5.17 o
   4   7 -11     92.01     92.50      8.88 o
   4   7 -10    163.50    138.97     10.49 o
   4   7  -9   2863.41   3019.76     42.92 o
   4   7  -8    106.78    101.91     10.10 o
   4   7  -7    634.10    659.86     20.78 o
   4   7  -6    489.65    500.36     21.81 o
   4   7  -5     44.31     67.02     10.38 o
   4   7  -4    164.86    166.54     12.35 o
   4   7  -3   7080.99   7123.45     61.84 o
   4   7  -2     40.28     42.05      7.29 o
   4   7  -1   3876.85   3801.80     53.10 o
   4   7   0    328.95    360.71     15.72 o
   4   7   1   3720.55   3875.79     66.51 o
   4   7   2     42.36     30.99      7.76 o
   4   7   3   7075.03   7028.93     63.44 o
   4   7   4    180.76    158.44     13.48 o
   4   7   5     50.38     56.95      8.35 o
   4   7   6    498.21    524.08     18.21 o
   4   7   7    575.59    585.16     20.96 o
   4   7   8     82.79    103.68     16.20 o
   4   7   9   2945.07   3005.61     54.32 o
   4   7  10    166.55    136.56     17.35 o
   4   7  11     83.44     69.54     10.69 o
   4   7  12     22.11     24.95      8.38 <
   4   7  13    238.21    224.48     14.81 o
   4   7  14    359.77    346.75     17.94 o
   4   7  15    128.52     98.82      9.40 o
   4   8 -15   1755.19   1882.21     36.25 o
   4   8 -14    382.03    392.18     14.05 o
   4   8 -13    167.55    182.34     11.53 o
   4   8 -12    371.51    386.10     16.21 o
   4   8 -11   1505.82   1605.42     29.22 o
   4   8 -10     50.68     51.04      6.98 o
   4   8  -9   1395.79   1476.54     27.43 o
   4   8  -8    415.81    396.43     15.07 o
   4   8  -7    842.97    846.86     21.46 o
   4   8  -6    338.97    342.11     14.20 o
   4   8  -5   1780.64   1845.92     27.45 o
   4   8  -4     90.37     97.24     11.36 o
   4   8  -3    129.48    136.24     13.79 o
   4   8  -2    401.64    351.05     17.45 o
   4   8  -1   1473.61   1467.04     35.25 o
   4   8   0   6664.44   6859.18     84.27 o
   4   8   1   1467.67   1520.38     39.83 o
   4   8   2    401.10    401.98     21.07 o
   4   8   3    103.11    108.14      9.67 o
   4   8   4    107.29     97.39      9.90 o
   4   8   5   1796.79   1878.08     33.90 o
   4   8   6    366.35    384.07     18.51 o
   4   8   7    835.23    845.86     27.66 o
   4   8   8    414.77    423.54     20.05 o
   4   8   9   1473.30   1473.86     42.96 o
   4   8  10     49.91     49.69     12.60 o
   4   8  11   1494.97   1490.10     46.06 o
   4   8  12    366.26    321.29     19.20 o
   4   8  13    173.52    181.26     13.82 o
   4   8  14    393.79    383.54     17.57 o
   4   8  15   1748.36   1821.45     47.77 o
   4   9 -14    551.00    541.17     21.13 o
   4   9 -13    322.75    347.53     13.96 o
   4   9 -12    923.78    941.71     21.13 o
   4   9 -11    239.14    252.23     12.40 o
   4   9 -10    163.18    173.11     11.03 o
   4   9  -9    274.08    265.64     13.81 o
   4   9  -8    845.39    844.03     23.90 o
   4   9  -7   1304.03   1318.71     29.95 o
   4   9  -6    584.17    582.51     18.20 o
   4   9  -5   1384.20   1437.10     25.16 o
   4   9  -4    604.62    612.91     16.81 o
   4   9  -3   1946.81   1940.60     29.39 o
   4   9  -2   1143.39   1160.51     24.82 o
   4   9  -1   1837.19   1898.68     36.79 o
   4   9   0      7.59     10.49      9.64 <
   4   9   1   1892.29   1935.43     36.92 o
   4   9   2   1037.04   1062.34     27.99 o
   4   9   3   2028.08   2015.42     33.97 o
   4   9   4    580.76    610.52     19.45 o
   4   9   5   1276.95   1372.95     32.04 o
   4   9   6    636.24    649.38     22.35 o
   4   9   7   1224.29   1275.32     33.42 o
   4   9   8    800.95    810.78     24.84 o
   4   9   9    254.02    243.81     16.41 o
   4   9  10    172.88    158.65     15.05 o
   4   9  11    248.36    228.21     16.24 o
   4   9  12    957.02    918.69     28.85 o
   4   9  13    318.61    301.14     15.82 o
   4   9  14    532.03    486.80     21.22 o
   4  10 -14     77.87     67.99     10.35 o
   4  10 -13    805.72    819.54     18.98 o
   4  10 -12    417.39    397.58     13.33 o
   4  10 -11    147.10    146.15      9.47 o
   4  10 -10    286.71    291.90     13.50 o
   4  10  -9    243.32    259.93     13.55 o
   4  10  -8     54.00     70.12      9.05 o
   4  10  -7   2250.11   2342.35     39.25 o
   4  10  -6   1926.04   1900.40     36.04 o
   4  10  -5     54.67     53.49      7.14 o
   4  10  -4   1006.95   1024.55     21.70 o
   4  10  -3    459.18    477.29     15.48 o
   4  10  -2    329.10    357.48     15.93 o
   4  10  -1   1039.42   1040.93     26.38 o
   4  10   0   1017.75   1004.14     30.27 o
   4  10   1   1077.69   1076.81     28.33 o
   4  10   2    348.48    358.99     15.24 o
   4  10   3    452.17    477.45     20.20 o
   4  10   4   1013.62   1014.60     28.08 o
   4  10   5     50.66     39.94      8.47 o
   4  10   6   1933.27   1938.18     41.41 o
   4  10   7   2227.51   2357.66     44.61 o
   4  10   8     62.64     58.70      8.98 o
   4  10   9    251.81    274.46     17.21 o
   4  10  10    293.81    304.91     21.71 o
   4  10  11    148.04    123.39     13.86 o
   4  10  12    444.12    402.05     17.73 o
   4  10  13    787.65    795.21     33.88 o
   4  11 -13     19.58     30.71      9.18 o
   4  11 -12     79.57     75.13      7.18 o
   4  11 -11   1236.48   1119.97     25.00 o
   4  11 -10   1278.40   1260.40     25.20 o
   4  11  -9    287.92    276.29     13.18 o
   4  11  -8    454.59    439.57     16.87 o
   4  11  -7    610.75    649.99     20.99 o
   4  11  -6    732.54    769.45     20.34 o
   4  11  -5   1493.51   1550.12     26.09 o
   4  11  -4    669.74    717.15     18.30 o
   4  11  -3    100.46     70.93      8.89 o
   4  11  -2      5.29     17.56      7.97 <
   4  11  -1    763.27    798.78     23.43 o
   4  11   0     78.32     69.59     11.03 o
   4  11   1    808.22    852.04     25.54 o
   4  11   2      6.39     11.87      8.38 <
   4  11   3     95.80     74.34     10.25 o
   4  11   4    660.36    716.69     24.01 o
   4  11   5   1556.10   1619.40     34.63 o
   4  11   6    684.89    725.56     25.37 o
   4  11   7    661.09    687.20     24.28 o
   4  11   8    436.43    413.55     18.48 o
   4  11   9    298.96    298.28     18.69 o
   4  11  10   1263.21   1315.14     38.75 o
   4  11  11   1215.62   1171.96     44.48 o
   4  11  12     83.14     73.71     10.22 o
   4  11  13     18.27     27.74     11.64 <
   4  12 -12     22.01     31.87      7.26 o
   4  12 -11     66.63     72.61      8.04 o
   4  12 -10    305.10    258.08     12.74 o
   4  12  -9    154.64    153.49     11.33 o
   4  12  -8   1739.11   1731.67     35.18 o
   4  12  -7     60.12     71.43      8.38 o
   4  12  -6     95.35     85.20      7.89 o
   4  12  -5    186.60    190.84     12.46 o
   4  12  -4   1053.67   1074.75     25.50 o
   4  12  -3    222.01    232.07     13.25 o
   4  12  -2   2612.57   2665.42     41.15 o
   4  12  -1      4.01     11.79      9.12 <
   4  12   0     96.99     96.78     11.84 o
   4  12   1      3.72     -3.95      6.94 <
   4  12   2   2599.68   2670.51     41.76 o
   4  12   3    215.53    226.31     13.64 o
   4  12   4   1077.81   1097.72     28.49 o
   4  12   5    183.92    208.13     14.64 o
   4  12   6     98.87    107.39     11.03 o
   4  12   7     57.49     41.22      7.60 o
   4  12   8   1759.59   1781.00     34.60 o
   4  12   9    128.13    120.09     11.37 o
   4  12  10    296.27    248.75     22.45 o
   4  12  11     65.18     70.33     13.25 o
   4  12  12     24.41     23.42      9.13 <
   4  13 -11    435.00    400.83     17.33 o
   4  13 -10    739.63    704.51     24.79 o
   4  13  -9    457.45    436.52     15.95 o
   4  13  -8    232.16    235.04     12.91 o
   4  13  -7     25.51     31.41      7.29 o
   4  13  -6    552.90    594.52     20.08 o
   4  13  -5    123.92    114.30     10.56 o
   4  13  -4    506.74    480.46     16.70 o
   4  13  -3    528.75    556.47     18.21 o
   4  13  -2    117.16    101.20     10.79 o
   4  13  -1    255.96    253.85     15.82 o
   4  13   0    228.07    271.51     16.72 o
   4  13   1    266.45    257.37     16.06 o
   4  13   2    113.09     95.47      9.63 o
   4  13   3    513.28    586.88     20.83 o
   4  13   4    512.82    467.16     18.69 o
   4  13   5    124.38    119.17     10.75 o
   4  13   6    527.21    534.11     19.94 o
   4  13   7     25.79     15.07      6.33 <
   4  13   8    254.74    228.71     16.64 o
   4  13   9    478.13    480.06     23.98 o
   4  13  10    720.36    603.87     30.11 o
   4  13  11    425.93    369.46     21.57 o
   4  14  -9      7.60      5.48      5.49 <
   4  14  -8    592.35    516.21     18.53 o
   4  14  -7    715.18    611.67     21.34 o
   4  14  -6   1322.85   1265.21     26.52 o
   4  14  -5    240.81    244.68     12.93 o
   4  14  -4   1004.21    961.30     30.84 o
   4  14  -3      1.70      9.83      6.71 <
   4  14  -2    745.23    750.95     23.87 o
   4  14  -1    532.85    513.67     20.32 o
   4  14   0   2955.50   2957.43     50.23 o
   4  14   1    561.65    522.14     20.96 o
   4  14   2    752.80    739.45     20.52 o
   4  14   3      2.32      5.66      6.09 <
   4  14   4    984.99    959.38     23.93 o
   4  14   5    237.77    229.37     12.32 o
   4  14   6   1301.20   1340.94     32.85 o
   4  14   7    716.57    670.38     20.86 o
   4  14   8    598.35    567.69     25.20 o
   4  14   9      7.61     15.53      8.20 <
   4  15  -8    603.68    535.36     29.87 o
   4  15  -7    136.00    126.51     16.64 o
   4  15  -6    437.39    406.00     21.84 o
   4  15  -5     73.79     54.61      7.67 o
   4  15  -4    165.58    170.76     12.98 o
   4  15  -3    144.46    156.89     10.65 o
   4  15  -2   1142.53   1086.92     26.08 o
   4  15  -1    111.19    105.92      9.67 o
   4  15   0     23.26     21.71      6.64 o
   4  15   1    133.66    136.05     10.99 o
   4  15   2   1090.92   1063.40     24.99 o
   4  15   3    144.43    144.38      9.22 o
   4  15   4    148.07    150.25     10.68 o
   4  15   5     79.37     51.13      6.82 o
   4  15   6    450.51    398.81     15.63 o
   4  15   7    153.11    125.82     11.00 o
   4  15   8    627.23    582.20     26.17 o
   4  16  -5    352.90    340.78     24.34 o
   4  16  -4    466.92    443.00     16.68 o
   4  16  -3    167.38    132.54     10.27 o
   4  16  -2    551.08    540.57     16.54 o
   4  16  -1     10.14      6.33      4.77 <
   4  16   0    373.65    328.33     14.13 o
   4  16   1     12.92     10.41      5.18 <
   4  16   2    569.48    587.68     22.59 o
   4  16   3    177.68    182.55     12.81 o
   4  16   4    478.11    471.74     19.32 o
   4  16   5    339.43    282.61     14.98 o
   4  17   0    360.32    272.46     20.22 o
   4  17   1    381.27    372.55     22.90 o
   5   0   1    908.93    931.00     30.55 o
   5   0   2     28.76     31.14      7.04 o
   5   0   3    127.56    151.62     10.01 o
   5   0   4    278.70    293.36     14.44 o
   5   0   5      4.60     -1.23      6.44 <
   5   0   6    553.41    557.91     22.63 o
   5   0   7   3946.85   4143.40     59.47 o
   5   0   8    824.20    783.84     26.83 o
   5   0   9     56.38     58.22     10.75 o
   5   0  10    115.19    102.59     12.26 o
   5   0  11    218.82    206.50     15.49 o
   5   0  12    107.37    103.96     11.44 o
   5   0  13   2092.14   2117.60     40.99 o
   5   0  14     50.87     60.01      7.83 o
   5   0  15    164.73    160.21     11.87 o
   5   1 -15      5.70     15.01      5.34 <
   5   1 -14     21.05     23.08      5.44 o
   5   1 -13     57.05     66.44      8.34 o
   5   1 -12    109.49    119.30     12.01 o
   5   1 -11    709.07    705.43     26.83 o
   5   1 -10    813.52    796.89     29.33 o
   5   1  -9     41.22     24.58      9.74 <
   5   1  -8    199.77    206.69     16.78 o
   5   1  -7   1131.85   1167.04     32.31 o
   5   1  -6    649.92    670.38     22.08 o
   5   1  -5   2218.74   2343.49     39.21 o
   5   1  -4    632.09    695.75     21.56 o
   5   1  -3    467.24    476.09     17.53 o
   5   1  -2    387.24    419.63     16.33 o
   5   1  -1   2469.22   2560.81     49.43 o
   5   1   0    829.98    875.47     29.56 o
   5   1   1   2372.67   2548.80     49.69 o
   5   1   2    375.85    376.94     15.45 o
   5   1   3    472.53    500.48     17.66 o
   5   1   4    610.64    668.59     18.54 o
   5   1   5   2363.60   2501.95     39.26 o
   5   1   6    640.04    690.88     21.42 o
   5   1   7   1153.75   1138.59     31.39 o
   5   1   8    218.06    236.02     15.46 o
   5   1   9     50.19     37.61      9.76 o
   5   1  10    792.98    725.39     28.12 o
   5   1  11    716.87    683.99     26.39 o
   5   1  12    115.86    114.00     11.58 o
   5   1  13     55.20     52.43      8.01 o
   5   1  14     22.45     21.39      7.15 <
   5   1  15      7.87     39.25     11.64 o
   5   2 -14    504.64    514.48     18.24 o
   5   2 -13    246.34    261.10     13.04 o
   5   2 -12    115.36    107.23     10.03 o
   5   2 -11    834.32    884.49     26.13 o
   5   2 -10    232.84    241.23     13.17 o
   5   2  -9   1691.59   1786.69     33.52 o
   5   2  -8    861.93    879.52     24.07 o
   5   2  -7    625.28    630.74     19.46 o
   5   2  -6     95.43     75.06      9.40 o
   5   2  -5   1468.94   1500.16     31.74 o
   5   2  -4    677.49    669.97     21.27 o
   5   2  -3    542.46    538.88     21.17 o
   5   2  -2   1432.05   1480.44     29.64 o
   5   2  -1    246.81    251.58     13.20 o
   5   2   0    175.25    174.51     15.18 o
   5   2   1    229.75    216.84     16.07 o
   5   2   2   1432.14   1528.91     33.66 o
   5   2   3    545.39    548.63     18.31 o
   5   2   4    659.66    679.03     20.42 o
   5   2   5   1415.90   1471.43     29.88 o
   5   2   6    111.33     99.77     10.89 o
   5   2   7    605.31    560.71     22.09 o
   5   2   8    796.66    775.16     25.98 o
   5   2   9   1533.66   1580.54     36.28 o
   5   2  10    240.29    232.60     16.68 o
   5   2  11    849.48    827.48     28.60 o
   5   2  12    107.58     87.22     13.59 o
   5   2  13    275.20    266.22     19.33 o
   5   2  14    499.18    500.15     23.45 o
   5   3 -14    437.96    452.43     16.87 o
   5   3 -13    104.31    105.09     10.27 o
   5   3 -12    281.82    301.11     14.80 o
   5   3 -11    224.52    230.95     12.08 o
   5   3 -10    411.37    409.57     16.24 o
   5   3  -9   2179.32   2238.09     37.28 o
   5   3  -8    289.13    328.06     15.45 o
   5   3  -7    370.28    354.83     15.97 o
   5   3  -6   1659.53   1795.28     31.73 o
   5   3  -5    142.20    143.10     11.51 o
   5   3  -4    294.22    285.92     14.57 o
   5   3  -3   4205.92   4376.96     52.17 o
   5   3  -2    359.41    346.26     15.56 o
   5   3  -1    327.08    353.32     17.33 o
   5   3   0    222.30    252.30     14.64 o
   5   3   1    312.29    333.26     19.49 o
   5   3   2    341.48    350.06     16.88 o
   5   3   3   4196.71   4422.99     56.75 o
   5   3   4    286.60    280.71     18.61 o
   5   3   5    151.35    147.04     14.84 o
   5   3   6   1713.47   1802.48     45.43 o
   5   3   7    431.17    417.18     22.81 o
   5   3   8    316.85    364.52     21.99 o
   5   3   9   2182.96   2184.04     50.09 o
   5   3  10    458.95    408.31     27.60 o
   5   3  11    244.32    254.77     21.21 o
   5   3  12    281.04    306.26     21.99 o
   5   3  13     99.24     87.86     12.52 o
   5   3  14    418.91    408.60     18.89 o
   5   4 -14    143.93    145.75      9.78 o
   5   4 -13     71.51     80.96      7.97 o
   5   4 -12    510.31    496.27     16.53 o
   5   4 -11    439.80    445.35     15.17 o
   5   4 -10    403.55    420.93     15.58 o
   5   4  -9    585.02    594.25     19.47 o
   5   4  -8    596.37    597.74     19.91 o
   5   4  -7    109.08    103.20     11.70 o
   5   4  -6   1332.66   1374.80     27.63 o
   5   4  -5    814.28    836.71     21.77 o
   5   4  -4    604.27    645.09     19.16 o
   5   4  -3     48.08     49.30      7.80 o
   5   4  -2    331.58    301.42     16.64 o
   5   4  -1    441.12    428.66     19.43 o
   5   4   0   3497.42   3650.01     52.62 o
   5   4   1    448.93    451.14     19.15 o
   5   4   2    335.27    294.55     18.51 o
   5   4   3     54.14     64.11     11.19 o
   5   4   4    586.77    609.31     26.03 o
   5   4   5    836.62    847.94     30.92 o
   5   4   6   1371.50   1400.72     39.66 o
   5   4   7    119.81    131.25     14.51 o
   5   4   8    603.26    574.20     26.51 o
   5   4   9    603.89    619.97     26.92 o
   5   4  10    373.76    379.49     25.99 o
   5   4  11    431.13    425.42     26.06 o
   5   4  12    487.01    460.27     25.58 o
   5   4  13     66.34     65.66      9.91 o
   5   4  14    137.68     98.82     13.11 o
   5   5 -14    507.77    509.84     21.10 o
   5   5 -13     37.71     37.82      6.60 o
   5   5 -12   1453.31   1531.01     27.53 o
   5   5 -11    258.20    259.44     13.16 o
   5   5 -10     24.58     33.22      6.41 o
   5   5  -9    138.51    164.78     12.26 o
   5   5  -8    713.10    704.38     21.19 o
   5   5  -7   1128.05   1132.88     27.02 o
   5   5  -6    988.60   1022.17     26.08 o
   5   5  -5    784.99    854.04     23.99 o
   5   5  -4     82.43     85.76      8.89 o
   5   5  -3    195.83    199.52     12.96 o
   5   5  -2   1486.89   1510.78     31.40 o
   5   5  -1    898.83    895.20     26.69 o
   5   5   0     34.43     34.08      7.25 o
   5   5   1    972.53    964.13     27.98 o
   5   5   2   1535.18   1533.74     40.88 o
   5   5   3    194.88    185.39     15.08 o
   5   5   4     73.17     55.12     10.53 o
   5   5   5    711.01    761.35     28.90 o
   5   5   6    990.10   1067.46     34.04 o
   5   5   7   1113.82   1159.28     35.73 o
   5   5   8    682.50    670.98     27.19 o
   5   5   9    145.78    175.10     15.29 o
   5   5  10     24.07     23.84     10.96 <
   5   5  11    294.13    292.19     19.41 o
   5   5  12   1410.44   1312.22     35.82 o
   5   5  13     34.26     47.43      8.69 o
   5   5  14    525.96    534.30     24.33 o
   5   6 -13    548.78    550.61     15.22 o
   5   6 -12     89.27     66.34      6.97 o
   5   6 -11     81.04     62.12      7.43 o
   5   6 -10     73.07     79.85      9.20 o
   5   6  -9    759.18    738.20     20.74 o
   5   6  -8    414.95    427.88     16.74 o
   5   6  -7   2678.22   2776.58     41.71 o
   5   6  -6    400.38    394.91     16.81 o
   5   6  -5    524.64    534.14     19.32 o
   5   6  -4   1503.84   1513.59     35.94 o
   5   6  -3    187.96    173.88     13.61 o
   5   6  -2   3081.24   3185.48     45.68 o
   5   6  -1    583.70    593.85     22.49 o
   5   6   0    628.48    675.21     23.67 o
   5   6   1    560.55    582.00     19.90 o
   5   6   2   3202.76   3384.56     46.20 o
   5   6   3    207.48    212.79     13.08 o
   5   6   4   1633.96   1631.44     36.20 o
   5   6   5    507.65    509.74     31.23 o
   5   6   6    388.56    395.32     27.84 o
   5   6   7   2765.72   2973.39     72.41 o
   5   6   8    419.59    409.59     27.94 o
   5   6   9    736.46    668.65     34.21 o
   5   6  10     74.25     33.15     12.42 <
   5   6  11     77.31     53.03     12.38 o
   5   6  12     88.33     53.38     11.96 o
   5   6  13    515.49    491.79     25.65 o
   5   7 -13     41.54     44.29      7.94 o
   5   7 -12    111.57    101.71      7.56 o
   5   7 -11    156.41    150.01      9.77 o
   5   7 -10   1898.45   1981.09     33.63 o
   5   7  -9    162.68    134.26      9.57 o
   5   7  -8    125.16    108.69      9.27 o
   5   7  -7    237.09    240.12     13.27 o
   5   7  -6    173.29    167.68     11.92 o
   5   7  -5    286.28    314.07     17.55 o
   5   7  -4   1039.01   1081.47     30.84 o
   5   7  -3    477.88    471.98     20.83 o
   5   7  -2    616.39    612.00     26.85 o
   5   7  -1      4.86     20.62      8.17 <
   5   7   0     73.79     83.71      9.23 o
   5   7   1      8.82     10.15      6.97 <
   5   7   2    594.46    559.94     19.60 o
   5   7   3    523.53    514.04     18.76 o
   5   7   4    954.03   1000.73     26.62 o
   5   7   5    275.36    311.33     16.89 o
   5   7   6    148.79    139.62     14.63 o
   5   7   7    235.75    256.76     22.57 o
   5   7   8    124.53    128.10     16.72 o
   5   7   9    156.97    141.88     27.02 o
   5   7  10   1865.85   2012.62     60.45 o
   5   7  11    159.06    164.99     18.72 o
   5   7  12    113.43    106.10     14.17 o
   5   7  13     35.65     80.37     15.82 o
   5   8 -12    159.02    177.41     11.00 o
   5   8 -11     20.60      8.42      5.61 <
   5   8 -10    161.86    143.38      9.77 o
   5   8  -9     79.90     75.74      8.59 o
   5   8  -8    866.41    820.38     24.69 o
   5   8  -7    346.81    345.08     17.55 o
   5   8  -6     36.55     41.51      8.81 o
   5   8  -5      4.85      6.50      8.07 <
   5   8  -4   1431.37   1420.60     35.15 o
   5   8  -3    554.12    530.54     25.17 o
   5   8  -2   3175.04   3195.75     60.13 o
   5   8  -1    110.09    116.96     11.88 o
   5   8   0    179.57    199.43     12.66 o
   5   8   1    114.29    105.38     10.18 o
   5   8   2   2995.28   3138.85     44.71 o
   5   8   3    538.65    530.58     19.05 o
   5   8   4   1364.49   1404.82     27.81 o
   5   8   5      3.85     25.56      7.65 o
   5   8   6     36.63     52.05      9.61 o
   5   8   7    362.70    367.51     29.17 o
   5   8   8    887.47    849.94     41.28 o
   5   8   9     88.02    122.90     17.03 o
   5   8  10    162.87    178.06     19.46 o
   5   8  11     20.17     16.30      9.94 <
   5   8  12    157.56    152.22     15.09 o
   5   9 -11    521.99    478.73     16.54 o
   5   9 -10    347.73    324.45     13.11 o
   5   9  -9     29.10     40.44      7.07 o
   5   9  -8    330.33    337.15     15.93 o
   5   9  -7    355.10    332.31     16.58 o
   5   9  -6    588.37    605.35     22.36 o
   5   9  -5   1212.69   1213.92     31.69 o
   5   9  -4    290.95    267.26     18.10 o
   5   9  -3     99.05    123.05     14.23 o
   5   9  -2     34.92     50.39      9.05 o
   5   9  -1    909.26    889.04     27.35 o
   5   9   0    247.70    251.41     13.91 o
   5   9   1    939.63    933.48     24.72 o
   5   9   2     32.65     48.89      8.13 o
   5   9   3    111.48    136.51     10.61 o
   5   9   4    302.98    306.89     13.54 o
   5   9   5   1203.09   1259.21     28.46 o
   5   9   6    586.63    583.14     26.13 o
   5   9   7    352.40    330.81     20.38 o
   5   9   8    321.80    395.49     27.39 o
   5   9   9     36.23     31.63     11.27 <
   5   9  10    375.77    345.51     23.56 o
   5   9  11    524.69    489.12     25.25 o
   5  10 -10    300.70    289.72     11.57 o
   5  10  -9    210.89    231.69     11.91 o
   5  10  -8    130.10    111.99      9.49 o
   5  10  -7    326.34    307.62     15.19 o
   5  10  -6   1777.43   1847.65     42.64 o
   5  10  -5     76.92     90.90     15.69 o
   5  10  -4    196.09    199.91     15.69 o
   5  10  -3    120.75    120.53     13.32 o
   5  10  -2     24.32     29.58      8.10 o
   5  10  -1    563.69    564.30     19.26 o
   5  10   0   3744.61   3820.12     48.00 o
   5  10   1    538.16    547.29     18.91 o
   5  10   2     15.39      6.53      5.96 <
   5  10   3    111.88    101.46      9.32 o
   5  10   4    179.73    164.16     13.07 o
   5  10   5     81.50     94.74     12.28 o
   5  10   6   1778.79   1813.30     48.97 o
   5  10   7    334.55    306.09     17.91 o
   5  10   8    136.57    129.38     16.86 o
   5  10   9    220.39    223.20     19.22 o
   5  10  10    295.81    287.31     19.53 o
   5  11  -9    385.03    397.04     16.14 o
   5  11  -8    593.14    608.11     21.29 o
   5  11  -7    179.74    155.86     16.11 o
   5  11  -6    289.71    297.81     22.09 o
   5  11  -5    315.21    310.48     23.72 o
   5  11  -4    123.01     95.96     11.46 o
   5  11  -3   1101.36   1121.83     34.13 o
   5  11  -2    366.97    341.90     16.70 o
   5  11  -1    609.40    612.19     19.11 o
   5  11   0      0.05      3.03      5.92 <
   5  11   1    646.89    640.12     19.64 o
   5  11   2    327.63    302.94     16.13 o
   5  11   3   1087.12   1124.02     28.88 o
   5  11   4    134.66    111.90     10.29 o
   5  11   5    303.99    282.09     17.35 o
   5  11   6    311.66    299.81     17.36 o
   5  11   7    176.15    174.11     13.31 o
   5  11   8    575.31    529.44     23.18 o
   5  11   9    399.87    391.36     22.04 o
   5  12  -8      4.24      9.23      5.47 <
   5  12  -7     73.55     65.56     10.61 o
   5  12  -6     84.00     89.53     13.27 o
   5  12  -5    505.09    523.41     28.18 o
   5  12  -4    165.34    191.62     15.38 o
   5  12  -3     89.11     94.61      9.53 o
   5  12  -2    226.13    261.39     13.96 o
   5  12  -1    325.31    322.81     13.42 o
   5  12   0      1.62      4.46      6.67 <
   5  12   1    290.60    278.45     14.78 o
   5  12   2    230.34    226.44     13.28 o
   5  12   3     92.26     97.94      9.86 o
   5  12   4    182.78    215.37     13.89 o
   5  12   5    509.45    418.55     17.99 o
   5  12   6     82.64     40.69      7.92 o
   5  12   7     72.03     37.92     12.19 o
   5  12   8      6.80     13.15     12.45 <
   5  13  -6    100.09    124.61     12.62 o
   5  13  -5    174.30    164.59     11.68 o
   5  13  -4    265.19    246.54     14.61 o
   5  13  -3   1141.65   1007.51     23.49 o
   5  13  -2    365.08    349.12     18.04 o
   5  13  -1    900.52    915.38     23.40 o
   5  13   0    145.11    151.37     10.73 o
   5  13   1    877.94    916.81     23.88 o
   5  13   2    347.76    353.06     15.17 o
   5  13   3   1110.82   1027.36     26.55 o
   5  13   4    258.17    244.02     13.16 o
   5  13   5    185.73    174.40     11.87 o
   5  13   6    102.38     92.41     12.29 o
   5  14  -4     10.47     36.53      8.37 o
   5  14  -3     60.85     57.12      9.97 o
   5  14  -2      6.80     -0.23      4.80 <
   5  14  -1      6.63      0.92      5.79 <
   5  14   0    103.65     84.38      7.46 o
   5  14   1      9.48     10.58      5.73 <
   5  14   2     10.45      7.87      5.03 <
   5  14   3     63.43     61.91      7.76 o
   5  14   4     11.57     25.34      8.89 <
   6   0   0   6371.32   6526.38    144.30 o
   6   0   1    103.72    107.47     15.07 o
   6   0   2    836.56    833.14     36.93 o
   6   0   3     62.34     57.66     12.45 o
   6   0   4    167.39    174.00     17.50 o
   6   0   5    277.71    259.99     17.29 o
   6   0   6    757.20    756.07     27.52 o
   6   0   7     44.37     28.19      7.28 o
   6   0   8     22.33     17.83      6.02 <
   6   0   9     19.10      3.88      4.45 <
   6   0  10    110.08     89.80      8.89 o
   6   0  11    245.64    237.12     20.32 o
   6   1 -11    119.87    105.24     14.70 o
   6   1 -10    129.08    103.48      8.88 o
   6   1  -9    372.52    335.61     13.82 o
   6   1  -8    461.93    436.84     16.61 o
   6   1  -7     69.09     59.36      6.61 o
   6   1  -6    227.36    240.56     16.50 o
   6   1  -5     61.54     58.00     13.01 o
   6   1  -4     11.94     -0.86     11.13 <
   6   1  -3    431.26    430.59     27.06 o
   6   1  -2    129.78    126.25     16.54 o
   6   1  -1     40.08     42.68     11.48 o
   6   1   0      4.62      0.47      9.60 <
   6   1   1     40.70     38.37     12.22 o
   6   1   2    127.06    149.19     17.71 o
   6   1   3    442.77    449.52     22.42 o
   6   1   4     14.12     16.27      8.41 <
   6   1   5     64.30     50.95      9.46 o
   6   1   6    228.18    212.31     20.25 o
   6   1   7     73.28     64.28     11.19 o
   6   1   8    481.41    487.99     25.76 o
   6   1   9    365.14    307.18     15.52 o
   6   1  10    127.69    126.52     12.63 o
   6   1  11    126.71    106.76     13.38 o
   6   2 -11    299.97    263.23     21.61 o
   6   2 -10    210.03    186.79     11.60 o
   6   2  -9    615.07    618.44     26.12 o
   6   2  -8    143.51    120.30      9.25 o
   6   2  -7    239.17    197.43     11.84 o
   6   2  -6    454.30    410.78     19.46 o
   6   2  -5    248.16    279.31     17.67 o
   6   2  -4    959.52    946.57     39.14 o
   6   2  -3    331.43    359.10     24.99 o
   6   2  -2   1120.04   1218.93     44.38 o
   6   2  -1    199.85    200.31     19.26 o
   6   2   0     38.10     57.80     12.69 o
   6   2   1    190.26    205.07     15.86 o
   6   2   2   1167.54   1179.73     34.98 o
   6   2   3    320.65    336.61     19.66 o
   6   2   4    992.89    998.48     41.12 o
   6   2   5    262.07    295.05     23.86 o
   6   2   6    439.86    425.03     27.30 o
   6   2   7    225.83    222.36     16.06 o
   6   2   8    149.62    163.09     15.82 o
   6   2   9    650.45    635.63     27.49 o
   6   2  10    233.42    193.19     14.74 o
   6   3 -10    804.07    740.78     27.11 o
   6   3  -9     70.22     63.67      7.96 o
   6   3  -8    354.57    340.42     19.87 o
   6   3  -7    317.48    300.57     16.67 o
   6   3  -6    162.55    180.99     13.93 o
   6   3  -5    328.56    312.73     21.58 o
   6   3  -4    996.62   1011.73     32.28 o
   6   3  -3    457.83    435.48     26.99 o
   6   3  -2    170.50    155.65     17.56 o
   6   3  -1    371.11    393.66     26.01 o
   6   3   0    118.73    112.92     12.15 o
   6   3   1    356.03    360.96     20.21 o
   6   3   2    156.61    141.80     13.69 o
   6   3   3    461.23    414.51     27.19 o
   6   3   4   1003.38    959.33     40.31 o
   6   3   5    299.81    264.95     21.95 o
   6   3   6    169.74    191.53     19.27 o
   6   3   7    303.85    297.92     22.94 o
   6   3   8    355.20    355.85     34.30 o
   6   3   9     56.25     26.18      7.52 o
   6   3  10    806.62    768.26     27.47 o
   6   4 -10    154.73    137.32     12.28 o
   6   4  -9     89.43     62.10      7.73 o
   6   4  -8    387.78    357.24     17.19 o
   6   4  -7   1814.56   1764.70     38.61 o
   6   4  -6    364.34    342.04     22.32 o
   6   4  -5     47.04     54.34     11.64 o
   6   4  -4    129.19    143.11     16.03 o
   6   4  -3     12.33     14.75      8.82 <
   6   4  -2    155.28    159.58     11.88 o
   6   4  -1    274.02    266.97     17.42 o
   6   4   0     45.62     49.40      9.56 o
   6   4   1    260.62    264.51     22.06 o
   6   4   2    154.33    154.05     17.69 o
   6   4   3     10.24      4.45      9.54 <
   6   4   4    114.50    105.96     15.89 o
   6   4   5     47.72     25.33      9.95 <
   6   4   6    380.21    378.02     24.73 o
   6   4   7   1789.73   1677.97     50.04 o
   6   4   8    395.75    371.34     34.70 o
   6   4   9     74.89     66.81     17.16 o
   6   4  10    142.14    132.68     18.29 o
   6   5 -10    179.89    140.95     16.84 o
   6   5  -9     10.47     14.10      5.42 <
   6   5  -8    252.17    261.32     14.67 o
   6   5  -7   1081.15    993.96     35.20 o
   6   5  -6    498.18    502.95     26.34 o
   6   5  -5    576.89    563.74     28.54 o
   6   5  -4     36.80     25.22      9.84 <
   6   5  -3     49.70     56.21      9.32 o
   6   5  -2    110.49    107.51     11.68 o
   6   5  -1   2010.68   1950.60     37.20 o
   6   5   0    261.90    259.27     21.41 o
   6   5   1   1991.41   1979.41     55.33 o
   6   5   2    110.82    126.59     17.15 o
   6   5   3     49.18     52.77     12.29 o
   6   5   4     33.23     14.07      9.74 <
   6   5   5    620.16    631.02     32.06 o
   6   5   6    488.71    475.74     27.22 o
   6   5   7   1150.75   1028.85     38.09 o
   6   5   8    227.93    199.69     19.66 o
   6   5   9     10.80      9.08     12.11 <
   6   5  10    183.68    137.72     18.49 o
   6   6  -9    113.49    121.36     11.36 o
   6   6  -8     61.56     62.33      9.40 o
   6   6  -7    590.42    515.76     24.91 o
   6   6  -6    148.04    152.53     15.65 o
   6   6  -5    251.01    252.55     19.65 o
   6   6  -4     16.13     33.27      7.73 o
   6   6  -3    202.64    166.09     13.45 o
   6   6  -2    118.09    128.60     12.35 o
   6   6  -1    206.65    184.17     14.26 o
   6   6   0    394.60    426.16     25.87 o
   6   6   1    214.69    203.73     19.27 o
   6   6   2    131.14    126.76     16.14 o
   6   6   3    208.52    199.43     18.63 o
   6   6   4     17.40      2.48      9.54 <
   6   6   5    223.90    220.75     18.93 o
   6   6   6    174.94    184.14     17.43 o
   6   6   7    550.51    500.29     26.02 o
   6   6   8     74.11     48.43     12.15 o
   6   6   9     84.45     85.95     15.69 o
   6   7  -8     21.61     25.13      7.48 o
   6   7  -7    233.37    200.44     15.90 o
   6   7  -6     65.59     63.32     10.29 o
   6   7  -5    301.10    236.63     18.08 o
   6   7  -4     76.74     63.53      9.73 o
   6   7  -3   1751.15   1674.59     38.50 o
   6   7  -2    120.86    117.48     11.60 o
   6   7  -1    280.61    263.26     16.64 o
   6   7   0    196.19    180.08     14.10 o
   6   7   1    242.61    247.90     19.51 o
   6   7   2     99.87     89.29     13.62 o
   6   7   3   1754.14   1723.69     49.24 o
   6   7   4     82.47     61.52     11.94 o
   6   7   5    311.67    287.06     20.18 o
   6   7   6     61.72     51.27     10.36 o
   6   7   7    216.73    225.65     26.27 o
   6   7   8     32.67     36.98     12.46 <
   6   8  -7    536.34    503.36     22.97 o
   6   8  -6    351.92    331.41     19.97 o
   6   8  -5    666.84    611.37     21.95 o
   6   8  -4     58.83     49.10      8.51 o
   6   8  -3    322.34    336.08     17.46 o
   6   8  -2    275.00    272.88     16.54 o
   6   8  -1     91.07     85.68     10.46 o
   6   8   0    731.59    694.56     24.93 o
   6   8   1    100.30     65.59      9.69 o
   6   8   2    258.29    249.10     19.15 o
   6   8   3    321.04    316.33     20.77 o
   6   8   4     57.12     55.26     10.44 o
   6   8   5    684.28    627.40     27.48 o
   6   8   6    362.04    374.27     31.64 o
   6   8   7    542.79    509.38     35.21 o
   6   9  -6    109.43    101.14     11.70 o
   6   9  -5    640.20    645.52     26.82 o
   6   9  -4     40.43     45.97      7.84 o
   6   9  -3    282.46    226.75     14.15 o
   6   9  -2    602.45    571.62     21.91 o
   6   9  -1    278.62    275.58     15.51 o
   6   9   0     77.12     95.11     10.15 o
   6   9   1    283.97    288.91     16.04 o
   6   9   2    576.21    547.84     25.82 o
   6   9   3    307.84    286.84     18.75 o
   6   9   4     30.88      4.76      8.75 <
   6   9   5    576.04    537.11     36.20 o
   6   9   6    122.90     96.92     16.94 o
   6  10  -4    268.11    279.28     17.42 o
   6  10  -3     35.17     25.27      6.56 o
   6  10  -2    191.31    196.39     12.84 o
   6  10  -1     95.34     72.23      7.79 o
   6  10   0    383.10    293.71     15.10 o
   6  10   1    123.88    111.36     11.71 o
   6  10   2    197.43    200.60     23.53 o
   6  10   3     35.80     50.52     13.17 o
   6  10   4    260.62    252.31     24.75 o
   6  11   0      0.62     10.18      7.52 <
   6  11   1    358.44    362.05     28.05 o
   7   0   1     93.85    106.99     15.63 o
   7   0   2    158.79    136.49     19.33 o
   7   1  -1    559.41    542.16     33.49 o
   7   1   0    136.46    144.30     19.07 o
   7   1   1    526.93    461.63     31.81 o
   7   1   2     89.61     74.90     14.13 o
   7   1   3    262.02    269.73     24.84 o
   7   2  -1    136.02     86.90     14.77 o
   7   2   0      0.88    -14.77     10.93 <
   7   2   1    144.94    143.19     18.78 o
   7   2   2    298.80    243.52     23.92 o
   7   2   3    104.21    119.71     17.90 o
   7   3   0     83.72     67.23     13.86 o
   7   3   1     38.44     20.33      8.81 <
   7   3   2     23.46     20.67      9.57 <
